# Supplementary material for: Chromosomal Aberrations in Blood Lymphocytes as Predictors of Respiratory Function After Stereotactic Lung Irradiation
Source: Front Oncol. 2022 Jan 27;11:829972. doi: 10.3389/fonc.2021.829972 (PMC8828562; doi:10.3389/fonc.2021.829972)
Supplement: Supplementary file 1 [file DataSheet_1.zip]

Archive with 4 entries (4 files):
- Supplementary Table 1.XLSX
- Supplementary Table 2.XLSX
- Supplementary Table 3.XLSX
- Supplementary Table 4.XLSX
