# Supplementary material for: Chromosomal Aberrations in Blood Lymphocytes as Predictors of Respiratory Function After Stereotactic Lung Irradiation
Source: Front Oncol. 2022 Jan 27;11:829972. doi: 10.3389/fonc.2021.829972 (PMC8828562; doi:10.3389/fonc.2021.829972)
Supplement: Supplementary file 1 [file DataSheet_1.zip › Supplementary Table 1.XLSX]

## Sheet: Munka1
Supplementary Table 1: Dose-volume constraints of the performed SBRT treatments.
	Organ	5 x 12 Gy			8 x 7.5 Gy
	PTV	V95%	≥	0.99	V95%	≥	0.99
		V100%	≥	0.9	V100%	≥	0.9
		Gradient measure	<	1.8 cm	Gradient measure	<	1.8 cm
		Conformity Index	>	0.9	Conformity Index	>	0.9
	Whole Body	V50%	>	0.0 cm3	V50%	>	0.0 cm3
		V100%	>	0.0 cm3	V100%	>	0.0 cm3
		D0.0cm3	<	1.3	D0.0cm3	<	1.3
	Chestwall	D 30.0cm3	<	3200 cGy	D 30.0cm3	<	3500 cGy
		D1.0cm3	<	5400 cGy	D1.0cm3	<	6000 cGy
		D0.0cm3	<	6000 cGy	D0.0cm3	<	6600 cGy
	Esophagus	V1950 cGy	<	5.0 cm3	V2100 cGy	<	5.0 cm3
		D0.1cm3	<	3000 cGy	D0.1cm3	<	4000 cGy
	Great vessels	V4700 cGy	<	10.0 cm3	V4700 cGy	<	10.0 cm3
		D0.1cm3	<	5000 cGy	D0.1cm3	<	6000 cGy
	Heart	V3200 cGy	<	15.0 cm3	V3200 cGy	<	15.0 cm3
		D0.1cm3	<	3500 cGy	D0.1cm3	<	5000 cGy
	Lung	V2000 cGy	<	0.1	V2000 cGy	<	0.1
		V1250 cGy	<	0.15	V1250 cGy	<	0.15
		V1250 cGy	<	1500 cm3	V1250 cGy	<	1500 cm3
	Spinal Canal	V2300cGy	<	0.4 cm3	V2300cGy	<	0.4 cm3
		D0.0cm3	<	3000 cGy	D0.0cm3	<	3000 cGy
	Trachea + Bronchus	D0.1cm3	<	3500 cGy	D0.1cm3	<	4000 cGy
		V1650cGy	<	4 cm3	V1750cGy	<	4 cm3
Dose-volume constraints of the performed SBRT treatments.
