# Supplementary material for: Chromosomal Aberrations in Blood Lymphocytes as Predictors of Respiratory Function After Stereotactic Lung Irradiation
Source: Front Oncol. 2022 Jan 27;11:829972. doi: 10.3389/fonc.2021.829972 (PMC8828562; doi:10.3389/fonc.2021.829972)
Supplement: Supplementary file 1 [file DataSheet_1.zip › Supplementary Table 2.XLSX]

## Sheet: Számolós 2020 3 hónap
Kód	Alkód	Vérvétel ideje	DLCO ideje	melyik vérvételnek számít	Név	TAJ	Dosszié	Születési idő	Kor	TNM besorolás	Aneuploid	44 aneuploid	45 aneuploid	47 aneuploid	Gap	Kromatid törés (deletion)	isodeléció	Terminal deléció	Interstitiális deléc	Kro. Fragment S+T	Dicentrikus	ring	exchange	transzlokáció (sxym exc)	fragment deficit	összes aberráció	aberráns sejt	aberráns sejtszám		hány sejt leszámolva	aberrációk összege	aberrációk összege egyenlő össza aberrációval???	Bleomycin teszt	dic+ring	Dohányzás	súly (kg)	magasság	V 1Gy (cm3)	V 54Gy (cm3)	valós sugárdózis	Alkód	Vérvétel ideje	DLCO ideje	Név	Dosszié	FVC (%) erőltetett vitálkapacitá	FEV 1 erőlt. Légz. Térf 1s	FEV 1 erőlt. Légz. Térf 1s(%)	DLCO pred
T1	T1/2	2016-06-28	2016.06.24/06.27.	3	Cseh Sára dr.	58253281	332068	1940-11-27	75	pT1bN0M1a	18		0	0	7	8	0	7	1	8	9	0	0	1	1	26	21	21		200	26	i		9							T1/2	2016-06-28	2016.06.24/06.27.	Cseh Sára dr.	332068	87.3	1.23	69.4	6.51
T2	T2/2	2016-07-11	csak fev	3	Kupi Károly	11590679	242463	1944-03-21	72	T1bN0M0	9	0	0	0	0	2	0	23	0	23	35	3	0	1	0	64	20	20		200	64	i		38							T2/2	2016-07-11	csak fev	Kupi Károly	242463	67	n
T3	T3/2	2016-09-28	2016-09-20	3	Edelsberger Iván	16766107	374682	1951-11-27	65	pTIbN0M0	5	0	2	3	3	1	0	3	8	11	5	0	0	1	0	18	17	17		100	18	i		5							T3/2	2016-09-28	2016-09-20	Edelsberger Iván	374682	61.3	n		11.3
T4	T4/2	2016-09-28	Agyi metasztázis	3	Lakatos József Sándor	25341968	374670	1964-01-20	52	pT2aN0M0	4	0	1	3	0	1	0	1	10	11	11	1	0	1	0	25	15	15		100	25	i		12	agyi metaszázis nem követjük tovább						T4/2	2016-09-28	Agyi metasztázis	Lakatos József Sándor	374670
T6	T6/2	2017-01-12	2017-01-09	3	Herdlicska Márton László	17795267	379045	1953-04-22	63	T1bN0M0	1	1	0	0	2	2	0	3	0	3	10	0	0	0	0	15	13	13		100	15	i		10							T6/2	2017-01-12	2017-01-09	Herdlicska Márton László	379045	85.6	n		9.03
T7	T7/2	2017-01-30	2017-01-30	3	Sefcsik József	9643844	379370	1940-11-20	76	pTxN0M1a	0	0	0	0	3	4	0	3	0	3	10	0	0	0	0	17	15	15		100	17	i		10							T7/2	2017-01-30	2017-01-30	Sefcsik József	379370	n	n		7.4
T8	T8/2	2017-02-21	2017-01-27	3	Dorszki Andrásné	102737233	379508	1939-04-05	77	pTxN0M1	0	0	0	0	2	2	0	3	0	3	3	0	0	1	0	9	7	7		100	9	i		3							T8/2	2017-02-21	2017-01-27	Dorszki Andrásné	379508	0.3	1.28	78.4
T10	T10/2	2017-05-24	2017-04-25	3	Studniczky László	15241768	382637	1949-11-09	68	T1cN0M0	3	0	3	0	0	2	0	2	0	2	3	0	0	0	0	7	4	4		100	7	i		3							T10/2	2017-05-24	2017-04-25	Studniczky László	382637	104.2	n		8.44
T11	T11/2	2017-06-01	2017-05-31	3	Cimpián Péter	12674004	331218	1946-01-18	71	T1bN0M0	4	0	4	0	1	1	0	3	0	3	7	3	0	0	0	14	10	10		100	14	i		10							T11/2	2017-06-01	2017-05-31	Cimpián Péter	331218	75.3	n
T12	T12/2	2017-06-20	2017-06-20	3	Kővári József	10843680	383125	1943-01-04	74	T1cN0M0	1	1	0	0	3	7	0	1	0	1	3	0	0	1	0	12	11	11		100	12	i		3							T12/2	2017-06-20	2017-06-20	Kővári József	383125	59.3	1.21	40
T13	T13/2	2017-06-06	2017-06-06	3	Dobolyi Zoltán András	14398917	383141	1948-09-07	68	pT2apN1Mx (M1 ellen.o.?)	0	0	0	0	0	2	0	0	0	0	1	0	0	0	0	3	2	2		100	3	i		1							T13/2	2017-06-06	2017-06-06	Dobolyi Zoltán András	383141	144.4	3.18	122.8
T14	T14/2	2017-06-12	2017-04-27	3	Dicker Marianna	56596502	383340	1938-01-02	79	pT1a pN0 M0	0	0	0	0	4	4	0	5	0	5	19	4	0	2	0	34	16	16		100	34	i		23	itt röntgen terápiát kapott, gyanús ez az adat!!						T14/2	2017-06-12	2017-04-27	Dicker Marianna	383340	110.8	0.93	69.2	5.66
T16	T16/2	2017-09-07	2017-09-07	3	Szabados Edit	15422459	257876	1958-03-25	59	T1b N0 Mx-M1a?	0	0	0	0	0	5	0	1	0	1	9	0	0	0	0	15	13	13		100	15	i		9							T16/2	2017-09-07	2017-09-07	Szabados Edit	257876	99.2	n
T18	T18/2	2017-09-29	2017-09-28	3	Farkas Ferencné	59029386	386576	1942-03-16	75	T1bN0M0	0	0	0	0	2	2	0	1	0	1	6	0	0	0	0	9	6	6		100	9	i		6							T18/2	2017-09-29	2017-09-28	Farkas Ferencné	386576	75	n
T19	T19/2	2017-09-26	2017-09-26	3	Iváncsics Károlyné	62851862	386691	1948-02-13	69	T1c N0 M0	0	0	0	0	2	1	0	4	0	4	1	1	0	2	0	9	6	6		100	9	i		2							T19/2	2017-09-26	2017-09-26	Iváncsics Károlyné	386691	86.4	1.31	66.9
T22	T22/2	2017-11-13	2017-11-13	3	Barna Ilona	61337619	387389	1945-10-03	71	T1b N0 M0	5	0	4	1	11	6	0	9	1	10	5	1	0	0	0	22	15	15		100	22	i		6							T22/2	2017-11-13	2017-11-13	Barna Ilona	387388	74.5	1.6	74.5
T23	T23/2	2017-11-14	2017-11-14	3	Baranyai István	12694330	388302	1946-02-01	71	T1bN0M0	0	0	0	0	5	4	0	4	2	6	4	0	0	1	0	15	12	12		100	15	i		4							T23/2	2017-11-14	2017-11-14	Baranyai István	388302	95.8	2.07	71.8
T24	T24/2	2017-11-14	2017-11-07	3	Kovács-Simon Lajosné	59029207	388232	1942-03-16	75	T1bNxMx	2	2	0	0	8	5	0	4	0	4	3	1	0	2	0	15	12	12		100	15	i		4							T24/2	2017-11-14	2017-11-07	Kovács-Simon Lajosné	388231		n
T25	T25/2	2018-01-16	2018-01-11	3	Bodrogi Lászloné (Ladányi)	066246637	389338	1952-08-18	66	T1bN0M1	0	0	0	0	4	10	0	0	0	0	2	0	0	0	0	12	12			100	12	i		2							T25/2	2018-01-16	2018-01-11	Bodrogi Lászloné (Ladányi)	389338	56.5	0.68	35.9	6.75
T26	T26/2	2018-03-26	2018-04-17	3	Postás Mihályné(Ladányi)	072239489	389451	1960-05-09	57	T1cN0M0	1	0	1	0	4	3	0	3	0	3	4	1	0	0	0	11	7			100	11	i		5							T26/2	2018-03-26	2018-04-17	Postás Mihályné(Ladányi)	389451	54	0.59	27.8
T27	T27/2	2018-01-29	2018-01-23	3	Kőrösi Ivánné	101745136	389921	1934-07-10	84	T2aN0M0	1	1	0	0	3	9	0	1	0	1	3	1	0	0	0	14	12				14	i		4							T27/2	2018-01-29	2018-01-23	Kőrösi Ivánné	389921	113.1	1.45	116.2
T28	T28/2	2018-02-06	2018-02-06	3	Kovács Gyula	018030361	389955	1953-08-02	65	T1cN0M1	3	1	2	0	7	0	0	1	0	1	3	0	0	0	0	4	4			100	4	i		3							T28/2	2018-02-06	2018-02-06	Kovács Gyula	389955	61.1	0.87	32.7
T29	T29/2	2018-01-24	2018-01-24	3	Boldizsárné Molnár Mariann	063075265	390667	1948-06-04	70	T1bN0M0	0	0	0	0	7	7	0	1	0	1	17	3	1	6	0	35	15			100	35	i		20							T29/2	2018-01-24	2018-01-24	Boldizsárné Molnár Mariann	390667	94.3	1.34	76.1
T30	T30/2	2018-01-29	2018-01-15	3	Papp Ibolya	094231586	391156	1946-01-22	72	T1bN0M1	6	0	6	0	6	5	0	1	16	17	10	2	0	1	0	35	17			100	35	i		12							T30/2	2018-01-29	2018-01-15	Papp Ibolya	391156	53	0.65	29
T31	T31/2	2018-02-19	2018-02-19	3	Kaposvári Dénes	013226039	391137	1946-12-25	70	T1bN0M0	0	0	0	0	10	11	0	0	0	0	3	1	0	1	0	16	15			100	16			4							T31/2	2018-02-19	2018-02-19	Kaposvári Dénes	391137	83.3	1.43	50.9
T32	T32/2	2018-01-29	2018-01-24	3	Tóth Sándor	011461450	391223	1944-01-19	73	T2a N0Mx	2	1	1	0	5	8	0	3	0	3	1	1	0	0	0	13	12				13	i		2							T32/2	2018-01-29	2018-01-24	Tóth Sándor	391223	71.4	1.32	50
T33	T33/2	2018-03-26	2018-03-21	3	Hellenbrandt András	016826250	391716	1952-01-01	65	T1bN0M0	0	0	0	0	5	9	0	2	0	2	0	0	0	0	0	11	8			100	11	i		0							T33/2	2018-03-26	2018-03-21	Hellenbrandt András	391716	79.9	2.18	67.1	9.40299
T34	T34/2	2018-03-22		3	Bense István	017228341	391977	1952-07-23	65	T1bNx0M0	0	0	0	0	8	18	0	21	1	22	9	0	0	0	0	49	33			100	49	i		9							T34/2	2018-03-22		Bense István	391977	n	n
T35	T35/2	2018-03-07	2018-02-27	3	Hargitai Attiláné	067327748	392133	1953-12-12	63	T1bN0M0	0	0	0	0	4	2	0	4	0	4	2	0	0	1	0	9	6			100	9	i		2							T35/2	2018-03-07	2018-02-27	Hargitai Attiláné	392133	94	1.74	65.1
T38	T38/2	2018-09-17	2018-09-17	3	Hajdu Ildikó	073 470 966	396236	1962-05-20	55	T2aN0M1	8	0	7	1	0	1	0	3	0	3	9	0	0	2	0	15	7			100	15	i									T38/2			Hajdu Ildikó	396236	79	1.05	45.9
T39	T39/2	2018-07-30	2018-07-23	3	Rapcsák István	018650637	396553	1954-04-25	64	pT2apN0M0	2	1	1	0	0	1	0	0	0	0	2	0	0	0	0	3	3			100	3	i									T39/2	2018-07-30	2018-07-23	Rapcsák István	396553	77.2	2.12	68.5
T40	T40/2	2018-10-02	2018-10-01	3	Hain Ferenc	059000852	398225	1943-04-16	75	pT2apN0M1a(elleno)	2	1	1	0	0	2	0	2	0	2	10	0	0	2	1	16	11			100	16	i									T40/2			Hain Ferenc	398225	98.8	2.21	94.3
T42	T42/2	2019-01-16	2019-01-16	3	Kerekes Ernő Dr.	059001346	401934	1934-06-08	86	T2bN0M0	6	1	4	1	4	15	0	14	0	14	14	1	0	2	3	46	22			100	46	i									T42/2	2019-01-16	2019-01-16	Kerekes Ernő Dr.	059001347	103.9	2.51	105.4
T47	T47/2	2019-06-24	2019-06-07	3	Kellner Károlyné	067632297	407043	1954-04-19	65	T1b N0 M0	1	1	0	0	3	7	0	1	2	3	3	2	0	0	0	14	11			100	15										T47/2					87	1.23	69
T49	T49/2	2019-08-12	2019-08-12	3	Erdélyi Lászlóné	058820898	409036	1941-11-15	77	T1cN0M0	0	0	0	0	0	3	0	7	0	7	2	0	0	0	0	12	10			100	12	i									T49/2			Erdélyi Lászlóné	409036	112.6	1.9	99.5
[truncated: 10 more columns]

## Sheet: nincs javítSzámolós 2020 csak 1
Kód	Alkód	Vérvétel ideje	DLCO ideje	melyik vérvételnek számít	Név	TAJ	Dosszié	Születési idő	Kor	TNM besorolás	Aneuploid	44 aneuploid	45 aneuploid	47 aneuploid	Gap	Kromatid törés (deletion)	isodeléció	Terminal deléció	Interstitiális deléc	Kro. Fragment S+T	Dicentrikus	ring	exchange	transzlokáció (sxym exc)	fragment deficit	összes aberráció	aberráns sejt	aberráns sejtszám		hány sejt leszámolva	aberrációk összege	aberrációk összege egyenlő össza aberrációval???	Bleomycin teszt	dic+ring	Dohányzás	súly (kg)	magasság	V 1Gy (cm3)	V 54Gy (cm3)	valós sugárdózis	Alkód	Vérvétel ideje	DLCO ideje	Név	Dosszié	FVC (%) erőltetett vitálkapacitá	FEV 1 erőlt. Légz. Térf 1s	FEV 1 erőlt. Légz. Térf 1s(%)	DLCO pred
T1	T1/1	2016-04-12	2016-04-21	1	Cseh Sára dr.	58253281	332068	1940-11-27	75	pT1bN0M1a	5	1	2	1	0	3	0	5	0	5	6	0	1	0	0	15	12	12		100	15	i		6							T1/1	2016-04-12	2016-04-21	Cseh Sára dr.	332068	98	1.32	75	6.51
T2	T2/1	2016-04-26	2016-04-26	1	Kupi Károly	11590679	242463	1944-03-21	72	T1bN0M0	0	0	0	0	1	2	0	5	1	6	22	1	1	1.5	0	33.5	17	17		100	33.5	i		23		78	168				T2/1	2016-04-26	2016-04-26	Kupi Károly	242463	72	n		7.88
T3	T3/1	2016-06-09	2016-06-21	1	Edelsberger Iván	16766107	374682	1951-11-27	65	pTIbN0M0	7	1	3	3	0	3	0	6	2	8	6	0	0	2	0	19	11	11		100	19	i		6							T3/1	2016-06-09	2016-06-21	Edelsberger Iván	374682	60	0.99	24.8	11.3
T4	T4/1	2016-06-09	2016-07-08	1	Lakatos József Sándor	25341968	374670	1964-01-20	52	pT2aN0M0	5	1	4	0	2	1	0	5	0	5	11	1	0	0	3	18	12	12		100	18	i		12	igen,30 éve,20szál/nap	110	170				T4/1	2016-06-09	2016-07-08	Lakatos József Sándor	374670	n			9.43
T5	T5/1	2016-06-22	nincs	1	Szabados László	23021415	374394	1960-02-16	56	T1aN0Mx	5	1	2	2	4	1	0	6	0	6	0	0	0	0	0	7	3	3		100	7	i		0							T5/1	2016-06-22	nincs	Szabados László	374394
T6	T6/1	2016-10-20		1	Herdlicska Márton László	17795267	379045	1953-04-22	63	T1bN0M0	4	0	1	3	0	2	0	2	4	6	1	0	0	0	0	9	9	9		100	9	i		1							T6/1	2016-10-20		Herdlicska Márton László	379045		n
T6	T6/1	2016-10-20		1	Herdlicska Márton László	17795267	379045	1953-04-22	63	T1bN0M0	4	0	3	1	1	1	0	4	2	6	4	0	0	0	0	11	8	8		100	11	i		4							T6/1	2016-10-20		Herdlicska Márton László	379045		n
T7	T7/1	2016-10-28	2016-11-08	1	Sefcsik József	9643844	379370	1940-11-20	76	pTxN0M1a	2	0	2	0	1	0	0	4	3	7	2	1	0	0	0	10	7	7		100	10	i		3							T7/1	2016-10-28	2016-11-08	Sefcsik József	379370	n	n		7.46
T8	T8/1	2016-10-28		1	Dorszki Andrásné	102737233	379508	1939-04-05	77	pTxN0M1	4	0	4	0	3	0	0	10	0	10	4	0	0	0	0	14	7	7		100	14	i		4							T8/1	2016-10-28		Dorszki Andrásné	379508	n	n		6.25
T10	T10/1	2017-02-21		1	Studniczky László	15241768	382637	1949-11-09	68	T1cN0M0	0	0	0	0	3	1	0	1	0	1	4	0	0	2	0	8	5	5		100	8	i		4							T10/1	2017-02-21		Studniczky László	382637		n
T11	T11/1	2017-03-01	nincs	1	Cimpián Péter	12674004	331218	1946-01-18	71	T1bN0M0	7	4	0	3	0	0	0	7	0	7	4	1	0	1	0	13	8	8		100	13	i		5							T11/1	2017-03-01	nincs	Cimpián Péter	331218		2.08	68.8
T12	T12/1	2017-03-01	nincs	1	Kővári József	10843680	383125	1943-01-04	74	T1cN0M0	0	0	0	0	5	12	0	1	0	1	3	0	0	0	0	16	14	14		100	16	i		3							T12/1	2017-03-01	nincs	Kővári József	383125		n
T13	T13/1	2017-03-02		1	Dobolyi Zoltán András	14398917	383141	1948-09-07	68	pT2apN1Mx (M1 ellen.o.?)	5	0	2	3	0	2	0	1	0	1	0	0	0	1	0	4	4	4		100	4	i		0							T13/1	2017-03-02		Dobolyi Zoltán András	383141		n
T14	T14/1	2017-03-08		1	Dicker Marianna	56596502	383340	1938-01-02	79	pT1a pN0 M0	1	0	1	0	1	2	0	3	0	3	5	2	0	5	0	17	15	15		100	17	i		7							T14/1	2017-03-08		Dicker Marianna	383340		n
T15	T15/1	2017-05-09	Mozgásképtelen	1	Eczet Jánosné	72187029	385173	1960-04-11	57	T1bN0M0	4	0	4	0	3	1	0	1	6	7	5	1	0	0	0	14	8	8		100	14	i		6							T15/1	2017-05-09	Mozgásképtelen	Eczet Jánosné	385173		n
T16	T16/1	2017-05-19	2017-05-31	1	Szabados Edit	15422459	257876	1958-03-25	59	T1b N0 Mx-M1a?	5	1	4	0	4	4	0	2	0	2	9	2	0	1	0	18	17	17		200	18	i		11							T16/1	2017-05-19	2017-05-31	Szabados Edit	257876	103.5	n
T17	T17/1	2017-06-02	2017-06-16	1	Jánossy József	103199133	386111	1942-11-04	74	T4 N0 Nx-0 M0	4	2	2	0	2	3	0	10	0	10	15	2	0	2	0	32	27	27		200	32	i		17							T17/1	2017-06-02	2017-06-16	Jánossy József	386111	83.1	1.33	48
T18	T18/1	2017-06-16	2017-06-16	1	Farkas Ferencné	59029386	386576	1942-03-16	75	T1bN0M0	0	0	0	0	2	2	0	0	0	0	0	0	0	0	0	2	2	2		100	2	i		0							T18/1	2017-06-16	2017-06-16	Farkas Ferencné	386576	82.8	n
T19	T19/1	2017-06-22		1	Iváncsics Károlyné	62851862	386691	1948-02-13	69	T1c N0 M0	0	0	0	0	0	0	0	2	0	2	1	1	0	0	0	4	4	4		100	4	i		2	2002ig, 40évig dohányzott			5724.3	31.6		T19/1	2017-06-22		Iváncsics Károlyné	386691	82.3	1.31	66.8
T20	T20/1	2017-06-23	nincs	1	Koszó Gábor Béláné	062509-9-58	386831	1947-08-17	69	T1b (rec.) N0 M0	0	0	0	0		0	0	0	0	0	0	0	0	0	0	0	0	0		100	0	i		0							T20/1	2017-06-23	nincs	Koszó Gábor Béláné	386831		n
T20	T20/2	2017-07-04		1	Koszó Gábor Béláné	062509-9-58	386831	1947-08-17	69	T1b (rec.) N0 M0		0	0	0	0	3	0	5	1	6	8	0	0	0	0	17	11	11		100	17	i		8							T20/2	2017-07-04		Koszó Gábor Béláné	386831		n
T22	T22/1	2017-07-19	2017.08.09 (csak FVC)	1	Barna Ilona	61337619	387388	1945-10-03	71	T1b N0 M0	0	0	0	0	2	3	0	5	0	5	0	1	0	1	0	10	9	9		100	10	i		1							T22/1	2017-07-19	2017.08.09 (csak FVC)	Barna Ilona	387388	75.7	n
T23	T23/1	2017-08-07	2017-08-28	1	Baranyai István	12694330	388302	1946-02-01	71	T1bN0M0	0	0	0	0	2	1	0	4	0	4	5	0	0	0	0	10	7	7		100	10	i		5							T23/1	2017-08-07	2017-08-28	Baranyai István	388302	92.6	18.3	63.2
T24	T24/1	2017-08-09	nincs	1	Kovács-Simon Lajosné	59029207	388231	1942-03-16	75	T1bNxMx	0	0	0	0	0	0	0	4	0	4	1	0	0	0	0	5	2	2		100	5	i		1	Methrotrexát! 1992-2001ig szedte						T24/1	2017-08-09	nincs	Kovács-Simon Lajosné	388231		n
T25	T25/1	2017-09-29		1	Bodrogi Lászloné (Ladányi)	066246637	389338	1952-08-17	65	T1bN0M0	0	0	0	0	1	2	0	4	0	4	2	1	0	0	0	9	9	9		100	9	i		3							T25/1	2017-09-29		Bodrogi Lászloné (Ladányi)	389338		n
T26	T26/1	2017-12-20	2018-01-18	1	Postás Mihályné(Ladányi)	072239489	389451	1960-05-09	57	T1cN0M0	0	0	0	0	1	1	0	0	0	0	0	1	0	0	0	2	2			100	2	i		1							T26/1	2017-12-20	2018-01-18	Postás Mihályné(Ladányi)	389451	60.7	0.65	30.2	7.23
T27	T27/1	2017-10-16		1	Kőrösi Ivánné	101745136	389921	1934-07-10	84	T2aN0M0	2	1	1	0	1	3	0	1	0	1	13	2	0	1	0	20	14	14		100	20	i		15							T27/1	2017-10-16		Kőrösi Ivánné	389921		n
T28	T28/1	2017-10-18		1	Kovács Gyula	018030361	389955	1953-08-01	64	T1cN0M0	0	0	0	0	2	2	0	7	0	7	14	0	0	1	0	24	16	16		100	24	i		14							T28/1	2017-10-18		Kovács Gyula	389955		n
T29	T29/1	2017-10-25		1	Boldizsárné Molnár Mariann	063075265	390667	1948-06-03	69	T1bN0M0	0	0	0	0	1	0	0	2	0	2	6	1	0	2	0	11	9	9		100	11	i		7							T29/1	2017-10-25		Boldizsárné Molnár Mariann	390667		n
T30	T30/1	2017-10-31		1	Papp Ibolya	094231586	391156	1946-01-21	71	T1bN0M0	0	0	0	0	0	4	0	7	1	8	12	4	0	3	0	31	20	20		100	31	i		16							T30/1	2017-10-31		Papp Ibolya	391156	69.2	1.84	35.9
T31	T31/1	2017-11-08		1	Kaposvári Dénes	013226039	391137	1946-12-25	70	T1bN0M0	4	3	1	0	5	5	0	3	0	3	4	0	0	5	0	17	15	15		100	17	i		4							T31/1	2017-11-08		Kaposvári Dénes	391137		n
T32	T32/1	2017-11-13	2017-11-20	1	Tóth Sándor	011461450	391223	1944-01-18	73	T2a N0Mx	1	0	1	0	0	1	0	2	2	4	8	0	0	1	0	14	10	10		100	14	i		8							T32/1	2017-11-13	2017-11-20	Tóth Sándor	391223	73.9	1.37	51.4
T33	T33/1	2017-11-24	2017-11-30	1	Hellenbrandt András	016826250	391716	1952-01-01	65	T1bN0M0	0	0	0	0	4	5	0	0	0	0	4	1	0	1	0	11	10	10		100	11	i		5							T33/1	2017-11-24	2017-11-30	Hellenbrandt András	391716	76.9	2.31	70.4	9.46554
T34	T34/1	2017-11-27		1	Bense István	017228341	391977	1952-07-23	65	T1bNx0M0	1	1	0	0	10	7	0	2	0	2	3	0	0	0	0	12	10	10		100	12	i		3							T34/1	2017-11-27		Bense István	391977	n	n
T35	T35/1	2017-12-04		1	Hargitai Attiláné	067327748	392133	1953-12-12	63	T1bN0M0	3	2	1	0	6	5	0	2	0	2	2	0	0	0	0	9	9			100	9	i		2							T35/1	2017-12-04		Hargitai Attiláné	392133		n
T37	T37/1	2018-02-27	2018-02-14	1	Iványi Csilla	075162508	394989	1965-05-02	52	pT4pN1M1a(ellenoldali)	2	0	0	2	7	7	0	3	0	3	5	0	0	0	0	15	14			100	15	i		5							T37/1	2018-02-27	2018-02-14	Iványi Csilla	394989	59.4
T39	T39/1	2018-04-27	2018-04-16	1	Rapcsák István	018650637	396553	1954-04-25	64	pT2apN0M0	0	0	0	0	0	3	0	1	0	1	4	1	0	1	0	10	8			100	10	i									T39/1	2018-04-27	2018-04-16	Rapcsák István	396553	80.9	2.29	74.1
T40	T40/1	2018-06-21		1	Hain Ferenc	059000852	398225	1943-04-16	75	pT2apN0M1a(elleno)	5	0	4	1	1	0	0	3	1	4	6	2	0	1	0	13	12			100	13	i									T40/1	2018-06-21		Hain Ferenc	398225		n
T42	T42/1	2018-10-05	nincs	1	Kerekes Ernő Dr.	059001346	401934	1934-06-07	85	T2bN0M0	5	0	5	0	5	14	0	26	0	26	6	0	0	0	0	46	33			100	46	i									T42/1	2018-10-05	nincs	Kerekes Ernő Dr.	059001346	n	n	n	n
T43	T43/1	2018-10-26		1	Tóthné Somogyi Judit	061765894	402623	1946-07-09	73	pT2pN0M1a (elleno.)	5	1	3	1	6	2	0	9	0	9	5	0	0	1	0	17	17			100	17	i									T43/1	2018-10-26		Tóthné Somogyi Judit	061765894	95.3	1.58	78.8
T45	T45/1	2019-01-31	2019-02-01	1	Miklós Istvánné	063154410	405638	1948-07-12	71	T1b N0 M0	4	0	4	0	0	1	0	1	0	1	1	0	0	0	0	3	3		100	100	3	i									T45/1	2019-01-31	2019-02-01	Miklós Istvánné	405639	65.1	0.77	34.9	n
T46	T46/1	2019-02-06		1	Kovács Lászlóné	070706646	405906	1958-01-23	62	T1b N0 M1	1	1	0	0	7	3	0	1	0	1	2	0	0	1	0	7	7			100	7	i									T46/1	2019-02-06		Kovács Lászlóné	405907	n	n	n	n
T47	T47/1	2019-03-13		1	Kellner Károlyné	067632297	407043	1954-04-19	65	T1b N0 M0	1	1	0	0	4	11	0	1	1	2	11	0	0	3	0	27	20			100	27	i									T47/1
T49	T49/1	2019-05-15	2019-05-24	1	Erdélyi Lászlóné	058820898	409036	1941-11-14	77	T1cN0M0	0	0	0	0	0	0	0	0	1	1	6	1	0	1	0	9	8			100	9	i									T49/1			Erdélyi Lászlóné	409036	108.9	1.91	100	n
[truncated: 10 more columns]

## Sheet: nincs javítSzámolós 2020 csak 0
Kód	Alkód	Vérvétel ideje	DLCO ideje	melyik vérvételnek számít	Név	TAJ	Dosszié	Születési idő	Kor	TNM besorolás	Aneuploid	44 aneuploid	45 aneuploid	47 aneuploid	Gap	Kromatid törés (deletion)	isodeléció	Terminal deléció	Interstitiális deléc	Kro. Fragment S+T	Dicentrikus	ring	exchange	transzlokáció (sxym exc)	fragment deficit	összes aberráció	aberráns sejt	aberráns sejtszám		hány sejt leszámolva	aberrációk összege	aberrációk összege egyenlő össza aberrációval???	Bleomycin teszt	dic+ring	Dohányzás	súly (kg)	magasság	V 1Gy (cm3)	V 54Gy (cm3)	valós sugárdózis	Alkód	Vérvétel ideje	DLCO ideje	Név	Dosszié	FVC (%) erőltetett vitálkapacitá	FEV 1 erőlt. Légz. Térf 1s	FEV 1 erőlt. Légz. Térf 1s(%)	DLCO pred
T1	T1/0	2016-04-01	2016-04-01	0	Cseh Sára dr.	58253281	332068	1940-11-27	75	pT1bN0M1a	8	1	1	6	2	1	0	0	0	0	4	0	0	1	0	6	6	6		100	6	i		4	nem, 1981-ig 20 szál, nap 20 évig			3400	24.06	8X7,5 Gy=60 Gy	T1/0	2016-04-01	2016-04-01	Cseh Sára dr.	332068	92.6	1.29	72.9	6.51
T2	T2/0	2016-04-13	2016-04-06	0	Kupi Károly	11590679	242463	1944-03-21	72	T1bN0M0	6	4	1	1	1	2	0	2	0	2	2	0	1	0	0	7	7	7		100	7	i		2	nem, 2013-ig, 54 évig napi 2 doboz	78	168	5797	86.4	8X7,5 Gy=60 Gy	T2/0	2016-04-13	2016-04-06	Kupi Károly	242463	n	n		7.88
T3	T3/0	2016-05-31	2016-05-17	0	Edelsberger Iván	16766107	374682	1951-11-27	65	pTIbN0M0	5	1	2	1	0	1	0	0	0	0	1	0	0	0	0	2	2	2		100	2	i		1	igen,50 éve,20szál/nap			6573.12	101.9	8X7,5 Gy=60 Gy	T3/0	2016-05-31	2016-05-17	Edelsberger Iván	374682	56.7	n		11.3
T4	T4/0	2016-05-31	2016-05-31	0	Lakatos József Sándor	25341968	374670	1964-01-20	52	pT2aN0M0	3	2	1	0	2	0	0	3	0	3	0	0	0	0	0	3	3	3		100	3	i		0	igen,30 éve,20szál/nap	110	170	9852.2	120.9	dohányzik, jelenleg is, 30 éve	T4/0	2016-05-31	2016-05-31	Lakatos József Sándor	374670	72			9.43
T5	T5/0	2016-06-07	2016-06-07	0	Szabados László	23021415	374394	1960-02-16	56	T1aN0Mx	6	2	1	3	2	0	0	1	0	1	5	0	0	0	0	6	4	4		100	6	i		5	?	40	174	2520.8	23.8	8X7,5 Gy=60 Gy	T5/0	2016-06-07	2016-06-07	Szabados László	374394	51	n		9.61
T6	T6/0	2016-10-12	2016-10-04	0	Herdlicska Márton László	17795267	379045	1953-04-22	63	T1bN0M0	1	0	1	0	0	1	0	0	0	0	1	0	0	0	0	2	1	1		100	2	i		1	nem,2016.08 óta, 50 évig			4964	54.4	8X7,5 Gy=60 Gy	T6/0	2016-10-12	2016-10-04	Herdlicska Márton László	379045	90.4	n	58
T7	T7/0	2016-10-19	2016-10-18	0	Sefcsik József	9643844	379370	1940-11-20	76	pTxN0M1a	4	0	4	0	1	0	0	1	1	2	0	0	0	0	0	2	2	2		100	2	i		0	nem,2008 óta			4807.05	42.97	8X7,5 Gy=60 Gy	T7/0	2016-10-19	2016-10-18	Sefcsik József	379370	n	n		7.46
T8	T8/0	2016-10-24	10.28 sugár után mértek, ez nem nullla!!!!!!	0	Dorszki Andrásné	102737233	379508	1939-04-05	77	pTxN0M1	1	0	1	0	2	0	0	3	0	3	1	1	0	0	0	5	5	5		100	5	i		2	nem, 1992-ig dohányzott			3826	34.9	5x12 Gy	T8/0	2016-10-24	10.28 sugár után mértek, ez nem nullla!!!!!!	Dorszki Andrásné	379508	n	n		nincs
T9	T9/0	2016-12-01	korábbi fej-nyaki daganat	0	Juhász Károly	15835758	280956	1950-08-26	66	korábban fej-nyak daganat	0	0	0	0	1	1	0	1	0	1	2	0	0	2	0	6	4	4		100	6	i		2							T9/0	2016-12-01	korábbi fej-nyaki daganat	Juhász Károly	280956	107.1
T10	T10/0	2017-02-07	2016-01-17	0	Studniczky László	15241768	382637	1949-11-09	68	T1cN0M0	3	1	1	1	1	0	0	0	0	0	0	0	0	0	0	0	0	0		100	0	i		0	nem, 15 évig, de 1980-ban abbahagyta			5712.4	49.9	8x7,5 Gy	T10/0	2017-02-07	2016-01-17	Studniczky László	382637	104	2.83	98.5	8.44
T11	T11/0	2017-02-15	2017-01-31	0	Cimpián Péter	12674004	331218	1946-01-18	71	T1bN0M0	7	4	2	1	0	1	0	1	0	1	4	2	0	1	0	9	8	8		100	9	i		6	44 éve dohányzik			4964	54.4	8x7,5 Gy	T11/0	2017-02-15	2017-01-31	Cimpián Péter	331218	81.5	2.13	70.6	8.84
T12	T12/0	2017-02-20	2017-02-07	0	Kővári József	10843680	383125	1943-01-04	74	T1cN0M0	8	1	6	1	1	0	0	2	0	2	1	0	0	0	0	3	2	2		100	3	i		1	?			5817.5	44.8	8X7,5 Gy	T12/0	2017-02-20	2017-02-07	Kővári József	383125	57.4	n
T13	T13/0	2017-02-21	2017-02-09	0	Dobolyi Zoltán András	14398917	383141	1948-09-07	68	pT2apN1Mx (M1 ellen.o.?)	8	0	1	0	1	0	0	0	0	0	0	0	0	0	0	0	0	0		100	0	i		0	25 évig dohányzott,1992-ben elhagyta			2617	14	8x7,5Gy	T13/0	2017-02-21	2017-02-09	Dobolyi Zoltán András	383141	137.4	3.01	116.1	7.7
T14	T14/0	2017-02-27	2017-01-19	0	Dicker Marianna	56596502	383340	1938-01-02	79	pT1a pN0 M0	1	1	0	0	2	2	0	0	0	0	1	0	0	2	0	5	5	5		100	5	i		1	40 évig dohányzott, 2011-ben hagyta el			3301.8	28.5	8x7,5Gy	T14/0	2017-02-27	2017-01-19	Dicker Marianna	383340	113.4	0.99	73.5	5.66
T15	T15/0	2017-04-26	2017-04-05	0	Eczet Jánosné	72187029	385173	1960-04-11	57	T1bN0M0	6	0	2	3	0	1	0	0	0	0	0	1	0	0	0	2	2	2		100	2	i		1	Kb.20 évig dohányzott, jelenleg nem			2846.3	27.6	8X7,5 Gy	T15/0	2017-04-26	2017-04-05	Eczet Jánosné	385173	69.9	n
T16	T16/0	2017-05-10	2017-05-10	0	Szabados Edit	15422459	257876	1958-03-25	59	T1b N0 Mx-M1a?	3	0	3	0	0	0	0	0	0	0	0	0	0	0	0	0	0	0		100	0	i		0	kb.15 évig dohányzott, 1997-ben abbahagyta			3915.1	37.9	8X7,5 Gy	T16/0	2017-05-10	2017-05-10	Szabados Edit	257876	109.1	n		7.78846
T17	T17/0	2017-05-24	2017-05-16	0	Jánossy József	103199133	386111	1942-11-04	74	T4 N0 Nx-0 M0	5	0	5	0	0	2	0	0	0	0	0	0	0	0	0	2	2	2		100	2	i		0	50 évig dohányzott 2008ban abbahagyta			10987.7	62	8X7,5 Gy	T17/0	2017-05-24	2017-05-16	Jánossy József	386111	85	1.41	50.3	8.30601
T18	T18/0	2017-06-07	2017-06-06	0	Farkas Ferencné	59029386	386576	1942-03-16	75	T1bN0M0	8	0	6	2	4	3	0	7	0	7	0	0	0	0	0	10	9	9		100	10	i		0	50 évig dohányzott 2017 JANban abbahagyta					8X7,5 Gy	T18/0	2017-06-07	2017-06-06	Farkas Ferencné	386576	73.2	1.04	67.9	6.0223
T20	T20/0	2017-06-14		0	Koszó Gábor Béláné	062509-9-58	386831	1947-08-17	69	T1b (rec.) N0 M0	4	1	3	0	1	2	0	1	0	1	0	0	0	0	0	3	3	3		100	3	i		0	Kb. 45. évig dohányzott, jelenleg 10 szálra csökkentette			3709.1	24	8X7,5 Gy	T20/0	2017-06-14		Koszó Gábor Béláné	386831	99.4	n		6.23153
T21	T21/0	2017-06-21	2017-06-13	0	Bagó Istvánné	64689247	387175	1950-07-28	66	T1c N0 M0	3	0	3	0	2	0	0	0	0	0	0	0	0	0	0	0	0	0		100	0	i		0	Kb. 40 éve dohányos			5960	79.1	8X7,5 Gy	T21/0	2017-06-21	2017-06-13	Bagó Istvánné	387175	n
T22	T22/0	2017-06-29	2017-05-25	0	Barna Ilona	61337619	387388	1945-10-03	71	T1b N0 M0	3	1	2	0	3	2	0	0	0	0	0	0	0	0	0	2	2	2		100	2	i		0	53 éve dohányos			3328.7	42.7	8X7,5 Gy	T22/0	2017-06-29	2017-05-25	Barna Ilona	387388	74.3	0.73	40.9	6.58
T23	T23/0	2017-07-26	2017-06-26	0	Baranyai István	12694330	388302	1946-02-01	71	T1bN0M0	1	0	1	0	0	2	0	0	0	0	1	0	0	0	0	3	3	3		100	3	i		1	kb.40 évet dohányzott			5375.2	61.6	8X7,5 Gy	T23/0	2017-07-26	2017-06-26	Baranyai István	388302	97.8	1.82	63.1	8.51224
T24	T24/0	2017-07-28	2017-07-10	0	Kovács-Simon Lajosné	59029207	388231	1942-03-16	75	T1bNxMx	0	0	0	0	0	1	0	0	0	0	0	0	0	0	0	1	1	1		100	1	i		0	nem dohányzott soha!!			2858.01	16.88	8X7,5 Gy	T24/0	2017-07-28	2017-07-10	Kovács-Simon Lajosné	388231	70	n		7.16374
T25	T25/0	2017-09-19	2017-09-18	0	Bodrogi Lászloné (Ladányi)	066246637	389338	1952-08-17	65	T1bN0M0	1	0	1	0	1	1	0	0	0	0	0	0	0	0	0	1	1	1		100	1	i		0						8X7,5 Gy	T25/0	2017-09-19	2017-09-18	Bodrogi Lászloné (Ladányi)	389338		n		6.75
T26	T26/0	2017-09-19	2017-07-31	0	Postás Mihályné(Ladányi)	072239489	389451	1960-05-09	57	T1cN0M0	4	3	0	0	3	1	0	0	0	0	0	0	0	0	0	1	1	1		100	1	i		0	10 éve nem dohányzik, azelőtt 30 évig napi fél doboz			3799.5	72.4	8X7,5 Gy	T26/0	2017-09-19	2017-07-31	Postás Mihályné(Ladányi)	389451	64.8			7.23
T27	T27/0	2017-10-03	2017-07-24	0	Kőrösi Ivánné	101745136	389921	1934-07-10	84	T2aN0M0	0	0	0	0	5	4	0	0	0	0	1	0	0	0	0	5	5	5		100	5	i		1	nem dohányzott			7073	105.27	8x7,5 Gy	T27/0	2017-10-03	2017-07-24	Kőrösi Ivánné	389921	118	1.61	128.7	5.46455
T28	T28/0	2017-10-09	2017-10-09	0	Kovács Gyula	018030361	389955	1953-08-01	64	T1cN0M0	0	0	0	0	4	2	0	0	0	0	2	1	0	0	0	5	5	5		100	5	i		3	Kb.15 évet dohányzott			4799.9	73.9	8x7,5 Gy	T28/0	2017-10-09	2017-10-09	Kovács Gyula	389955	58.1	0.94	35.4	7.87313
T29	T29/0	2017-10-16	2017-10-02	0	Boldizsárné Molnár Mariann	063075265	390667	1948-06-03	69	T1bN0M0	2	1	1	0	3	3	0	0	0	0	1	0	0	0	0	4	4	4		100	4	i		1	kb.40 évet dohányzott			5832.65	96.58	8x7,5 Gy	T29/0	2017-10-16	2017-10-02	Boldizsárné Molnár Mariann	390667	93.8	1.31	74.5	6.4539
T30	T30/0	2017-10-24	2017-10-14	0	Papp Ibolya	094231586	391156	1946-01-21	71	T1bN0M0	1	0	1	0	3	4	0	5	0	5	5	1	1	1	0	17	10	10		100	17	i		6	kb.50 éve dohányzik			4660.2	46.7	8x7,5 Gy	T30/0	2017-10-24	2017-10-14	Papp Ibolya	391156	68.8	1.83	33.9	7.44898
T31	T31/0	2017-10-30	2017-10-01	0	Kaposvári Dénes	013226039	391137	1946-12-25	70	T1bN0M0	0	0	0	0	2	3	0	1	0	1	1	0	0	0	0	5	4	4		100	5	i		1	kb.30 évet dohányzott			3675	25	8x7,5 Gy	T31/0	2017-10-30	2017-10-01	Kaposvári Dénes	391137	85.58	1.71	60.3	8.34437
T32	T32/0	2017-10-30	2017-10-11	0	Tóth Sándor	011461450	391223	1944-01-18	73	T2a N0Mx	0	0	0	0	0	5	0	0	0	0	0	0	0	1	0	6	4	4		100	6	i		0	kb.40 évet dohányzott			8020.8	125	8x7,5 Gy	T32/0	2017-10-30	2017-10-11	Tóth Sándor	391223	69	1.31	49.4	7.93313
T33	T33/0	2017-11-13	2017-10-20	0	Hellenbrandt András	016826250	391716	1952-01-01	65	T1bN0M0	2	0	2	0	3	0	0	1	0	1	0	0	0	0	0	1	1	1		100	1	i		0	kb.40 évet dohányzott			7111.86	68.93	8x7,5 Gy	T33/0	2017-11-13	2017-10-20	Hellenbrandt András	391716	81.2	2.34	71.3	9.45602
T34	T34/0	2017-11-12	2017-10-04	0	Bense István	017228341	391977	1952-07-23	65	T1bNx0M0	0	0	0	0	3	7	0	0	0	0	0	0	0	0	0	7	6	6		100	7	i		0	Kb. 50 évig dohányzott			4431.2	38.8	5x12Gy	T34/0	2017-11-12	2017-10-04	Bense István	391977	80.9	1.95		8.34621
T35	T35/0	2017-11-27	2017-11-10	0	Hargitai Attiláné	067327748	392133	1953-12-12	63	T1bN0M0	0	0	0	0	4	1	0	1	0	1	4	3	0	0	0	9	7			100	9	i		7	Kb. 50 évig dohányzott			4995.9	37.3	5X12 Gy	T35/0	2017-11-27	2017-11-10	Hargitai Attiláné	392133	93.2	1.86	69	8.41365
T37	T37/0	2018-02-27	2018-02-14	0	Iványi Csilla	075162508	394989	1965-05-02	52	pT4pN1M1a(ellenoldali)	0	0	0	0	4	5	0	0	0	0	0	0	0	0	0	5	5			100	5	i		0	kb20évig dohányzott2015-ig			3655	26.1	8x7,5 Gy	T37/0	2018-02-27	2018-02-14	Iványi Csilla	394989	66.5			7.64103
T39	T39/0	2018-04-17	2018-04-16	0	Rapcsák István	018650637	396553	1954-04-24	63	pT2apN0M1a(elleno)	2	2	0	0	6	5	0	0	0	0	1	1	0	0	0	7	7			100	7	i			kb 15éve nem, előtte 30évig			4791	29.74	8x 7,5 Gy	T39/0	2018-04-17	2018-04-16	Rapcsák István	396553	78.1	2.19	70.1
T40	T40/0	2018-06-11	2018-05-15	0	Hain Ferenc	059000852	398225	1943-04-16	75	pT2apN0M1a(elleno)	3	2	1	0	0	0	0	0	0	0	1	0	0	0	0	1	1			100	1	i			kb 48 évig dohányzott,2012 óta nem			6481	88.1	8x 7,5 Gy	T40/0	2018-06-11	2018-05-15	Hain Ferenc	398225	93.5	n
T42	T42/0	2018-09-25	2018-09-20	0	Kerekes Ernő Dr.	059001346	401934	1934-06-06	84	T2bN0M0	0	0	0	0	1	0	0	0	0	0	0	0	0	0	0	0	0			100	0	i			kb67éve dohányos			7555		8x 7,5 Gy	T42/0	2018-09-25	2018-09-20	Kerekes Ernő Dr.	059001346	119.2	2.85	119.7
T43	T43/0	2018-10-15	2018-10-11	0	Tóthné Somogyi Judit	061765894	402623	1946-07-08	72	pT2pN0M1a (elleno.)	0	0	0	0	0	2	0	1	0	1	1	0	0	0	0	4	4			100	4	i			kb 50 évig dohányzott 2016-ig	71	162	3423	20.2	8x 7,5 Gy	T43/0	2018-10-15	2018-10-11	Tóthné Somogyi Judit	061765894	82.2	1.39	69.7
T45	T45/0	2019-01-21	2019-01-11	0	Miklós Istvánné	063154410	405638	1948-07-11	70	T1b N0 M0	6	3	3	0	2	5	0	1	0	1	0	0	0	0	0	6	6			100	6	i			Kb. 50 éve dohányos			3598.2	17.5	8x 7,5 Gy	T45/0	2019-01-21	2019-01-11	Miklós Istvánné	405638	68.6	1.81	38.3
T46	T46/0	2019-01-28	2018-12-20	0	Kovács Lászlóné	070706646	405906	1958-01-22	61	T1b N0 M1	1	1	0	0	0	1	0	0	0	0	3	0	0	0	0	4	3			100	4	i			kb 45 éve dohányos			3089	42.1	8x 7,5 Gy	T46/0	2019-01-28	2018-12-20	Kovács Lászlóné	405906	52.9	0.7	32
T47	T47/0	2019-03-04	2019-02-18	0	Kellner Károlyné	067632297	407043	1954-04-18	64	T1b N0 M0										0										100	0	i			Kb20évig dohányzott, 2011-ben elhagyta			4694.9	36.7	8x 7,5 Gy	T47/0	2019-03-04	2019-02-18	Kellner Károlyné	407043	100	1.34	74
T49	T49/0	2019-05-06	2019-02-04	0	Erdélyi Lászlóné	058820898	409036	1941-11-13	77	T1cN0M0	1	1	0	0	0	0	0	0	0	0	0	2	0	0	0	2	2			100	2	i			NEM			4807.3	31.4	8x 7,5 Gy	T49/0			Erdélyi Lászlóné	409036	94.5	1.9	101
				1
[truncated: 10 more columns]

## Sheet: ez mi
melyik minta	Aneuploid	Gap	Kromatid törés (deletion)	isodeléció	Terminal deléció	Interstitiális deléc	Dicentrikus	ring	exchange	transzlokáció (sxym exc)	fragment deficit	összes aberráció	aberráns sejt	aberráns sejtszám		hány sejt leszámolva	aberrációk összege
0	0	2	3	0	1	0	1	0	0	0	0	5	4	4		100	5
1	4	5	5	0	3	0	4	0	0	5	0	17	15	15		100	17
3	0	10	11	0	0	0	3	1	0	1	0	16	15			100	16
6	3	2	3	0	0	0	2	0	0	0	0	5	5			100	5

## Sheet: javított in vitro 3 és 6 Gy
Kód	Besug dózisa	Vizsgálat ideje	Név	TAJ	Születési idő	Kor	Aneuploid	44 aneuploid	45 aneuploid	47 aneuploid	Gap	Kromatid törés	exchange	Kromoszóma fragment	Dicentrikus	Ring	dic+ring	Transzlokáció	összes aberráció	aberráns sejt	Leszámolt sejt	aberrációk összege	aberrációk összege egyenlő össza aberrációval???	törés típusú	kromoszóma	kromatid1	kromatid2	MA
T1	3 Gy	2016-04-16	Cseh Sára dr.	58253281	1940-11-27	75	13	0	0	0	2	6	1	12	41	3	44	6	69	51	100	69	i	18	62	7	8
T2	3 Gy	2016-05-19	Kupi Károly	15422459	1944-03-21	72	8	0	0	0	1	4	0	14	40	2	42	0	60	49	100	60	i	18	56	4	4
T3	3 Gy	2016-05-31	Edelsberger Iván	16766107	1951-11-27	64	7	1	5	1	1	1	0	24	27	4	31	0	56	43	100	56	i	25	55	1	1
T4	3 Gy	2016-06-23	Lakatos József Sándor	25341968	1964-01-20	52	6	3	3	0	5	3	0	36	36	3	39	4	82	57	100	82	i	39	79	3	3
T5	3 Gy	2016-06-07	Szabados László	23021415	1960-02-16	56	2	0	0	0	2	4	0	29	24	2	26	1	60	41	100	60	i	33	56	4	4
T6	3 Gy	2016-10-12	Herdlicska Márton László	17795267	1953-04-22	63	0	0	0	0	1	4	1	19	17	4	21	0	45	33	100	45	i	23	40	5	6
T7	3 Gy	2016-10-19	Sefcsik József	9643844	1940-11-20	76	0	0	0	0	1	9	1	9	29	1	30	3	52	31	100	52	i	18	42	10	11
T8	3 Gy	2016-10-24	Dorszki Andrásné	102737233	1939-04-05	76	0	0	0	0	1	8	1	10	38	9	47	2	68	43	100	68	i	18	59	9	10
T10	3 Gy	2017-02-07	Studinszky László	15241768	1949-11-09	68	0	0	0	0	4	1	0	20	24	1	25	5	51	34	100	51	i	21	50	1	1
T11	3 Gy	2017-02-15	Cimpián Péter	12674004	1946-01-18	71	2	0	0	2	0	1	0	22	27	5	32	3	58	39	100	58	i	23	57	1	1
T12	3 Gy	2017-02-20	Kőváry József	10843680	1943-01-04	74	4	0	4	0	2	10	0	34	17	7	24	0	68	43	100	68	i	44	58	10	10
T13	3 Gy	2017-02-21	Dobolyi Zoltán András	14398917	1948-09-07	68	0	0	0	0	2	3	0	21	33	4	37	8	69	47	100	69	i	24	66	3	3
T14	3 Gy	2017-02-27	Dicker Marianna	56596502	1938-01-02	79	0	0	0	0	0	3	0	17	41	8	49	5	74	47	100	74	i	20	71	3	3
T15	3 Gy	2017-04-26	Eczet Jánosné	72187029	1960-04-11	57	0	0	0	0	3	2	0	31	52	5	57	11	101	63	100	101	i	33	99	2	2
T16	3 Gy	2017-05-10	Szabados Edit	15422459	1958-03-25	59	6	0	6	0	0	3	0	35	35	4	39	1	78	54	100	78	i	38	75	3	3
T17	3 Gy	2017-05-24	Jánossy János	103199133	1942-11-04	74	5	0	3	2	4	3	0	23	32	3	35	2	63	44	100	63	i	26	60	3	3
T18	3 Gy	2017-06-07	Farkas Ferencné	59029386	1942-03-16	75	2	0	1	1	0	1	0	29	33	2	35	3	68	47	100	68	i	30	67	1	1
T19	3 Gy	2017-06-12	Iváncsics Károlyné	62851862	1948-02-13	69	0	0	0	0	0	2	0	26	32	6	38	4	70	48	100	70	i	28	68	2	2
T20	3 Gy	2017-06-14	Koszó Gábor Béláné	062509-9-58	1947-08-17	69	8	1	6	1	7	8	0	36	38	3	41	0	85	47	100	85	i	44	77	8	8
T21	3 Gy	2017-06-22	Bagó Istvánné	64689247	1950-07-28	66	4	0	3	1	4	12	0	22	13	1	14	0	48	34	100	48	i	34	36	12	12
T22	3 Gy	2017-06-29	Barna Ilona	61337619	1945-10-03	71	8	0	5	3	4	3	0	23	19	7	36	3	55	40	100	55	i	26	62	3	3
T23	3 Gy	2017-07-26	Baranyai István	12694330	1946-02-01	71	4	0	1	3	1	4	1	28	32	7	39	2	74	51	100	74	i	32	69	5	6
T24	3 Gy	2017-07-28	Kovács-Simon Lajosné	59029207	1942-03-16	75	4	2	0	2	2	8	0	31	39	3	42	0	81	46	100	81	i	39	73	8	8
T25	3 Gy	2017-09-18	Bodrogi Lászloné	066246637	1952-08-17	65	0	0	0	0	5	6	0	13	42	6	48	1	68	47	100	68	i	19	62	6	6	1	meghalt
T26	3 Gy	2017-09-19	Postás Mihályné	072239489	1960-05-09	57	3	0	2	1	6	15	0	41	32	4	36	4	96	62	100	96	i	56	81	15	15
T27	3 Gy	2017-10-03	Kőrösi Ivánné	101745136	1934-07-10	84	2	0	2	0	5	7	0	45	38	6	44	0	96	57	100	96	i	52	89	7	7
T28	3 Gy	2017-10-08	Kovács Gyula	018030361	1953-08-01	64	2	0	2	0	3	8	0	56	73	8	81	6	151	99	200	151	i	64	143	8	8
T29	3 Gy	2017-10-13	Boldizsárné Molnár Mariann	063075265	1948-06-03	69	16	5	11	0	0	1	0	23	35	1	36	4	64	49	100	64	i	24	63	1	1
T30	3 Gy	2017-10-24	Papp Ibolya	094231586	1946-01-21	71	0	0	0	0	5	5	0	21	39	10	79	5	80	56	100	80	i	26	105	5	5
T31	3 Gy	2017-10-30	Kaposvári Dénes	013226039	1946-12-25	70	8	0	8	0	0	3	0	37	47	8	55	3	98	58	100	98	i	40	95	3	3
T32	3 Gy	2017-10-30	Tóth Sándor	011461450	1944-01-18	73	0	0	0	0	9	15	1	30	62	21	83	6	135	66	100	135	i	45	119	16	17
T33	3 Gy	2017-11-07	Hellenbrant András	016826250	1952-01-01	65	0	0	0	0	1	4	0	22	33	14	47	2	75	55	100	75	i	26	71	4	4	1
T34	3 Gy	2017-11-21	Bense István	017228341	1952-07-23	65	0	0	0	0	9	12	1	27	36	6	42	0	82	54	100	82	i	39	69	13	14
T35	3 Gy	2017-11-28	Hargitai Attiláné	067327748	1953-12-12	63	0	0	0	0	0	12	0	28	36	10	46	7	93	61	100	93	i	40	81	12	12
T36	3 Gy	2018-02-19	Németh János	010630637	1942-08-28	75	3	0	3	0	0	6	0	38	41	7	8	4	96	50	100	96	i	44	50	6	6
T37	3 Gy	2018-02-27	Iványi Csilla	075162508	1965-05-02	52	0	0	0	0	4	11	3	19	40	16	56	5	94	48	100	94	i	30	80	14	17
T38	3 Gy	2018-04-09	Hajdu Ildikó	073 470 966	1962-05-19	55	0	0	0	0	9	15	0	12	47	5	52	7	86	54	100	86	i	27	71	15	15
T39	3 Gy	2018-04-16	Rapcsák István	018650637	1954-04-24	63	0	0	0	0	7	5	0	21	33	3	36	2	64	46	100	64	i	26	59	5	5
T40	3 Gy	2018-06-11	Hain Ferenc	059000852	1943-04-16	75	0	0	0	0	0	0	0	16	35	4	39	2	57	41	100	57	i	16	57	0	0
T41	3 Gy	2018-06-11	Nemecskó István	kizárva májtranszplantáció miatt kizártuk																			i		0	0	0
T42	3 Gy	2018-09-25	Kerekes Ernő dr	59001346	1934-06-06	84	0	0	0	0	4	2	0	17	52	13	65	1	85	52	100	85	i	19	83	2	2
T43	3 Gy	2018-10-15	Tóthné Somogyi Judit	061765894	1946-07-08	72	nem sikerült	0	0	0	nem sikerült											0	i	0	0	0	0
T44	3 Gy	kizártuk																				0	i	0	0	0	0
T45	3 Gy	2019-01-21	Miklós Istvánné	063154410	1948-07-11	70	8	2	6	0	0	3	0	24	33	4	37	0	64	40	100	64	i	27	61	3	3	1 fragment deficit
T46	3 Gy	2019-01-28	Kovács Lászlóné	070706646	1958-01-22	61	0	0	0	0	1	4	2	21	61	25	86	8	121	63	100	121	i	25	115	6	8
T47	3 Gy	2019-03-04	Kellner Károlyné	067632297	1954-04-18	64	0	0	0	0	3	18	1	12	53	11	64	5	100	55	100	100	i	30	81	19	20
T48	3 Gy	meghalt hamar, felesleges kiértékelni							nem értékelhető													0	i		0	0	0
T49	3 Gy	2019-05-06	Erdélyi Lászlóné	058820898	1941-11-13	77	0	0	0	0	3	4	0	21	58	20	78	7	110	63	100	110	i	25	106	4	4
T1	6 Gy	2016-04-16	Cseh Sára dr.	58253281	1940-11-27	75	6	0	0	0	1	10	0	20	128	15	143	2	175	89	100	175	i	30	165	10	10
T2	6 Gy	2016-05-19	Kupi Károly	15422459	1944-03-21	72	4	0	0	0	4	2	0	86	134	22	156	2	246	78	50	246	i	88	244	2	2
T3	6 Gy	2016-05-31	Edelsberger Iván	16766107	1951-11-27	64	8	0	0	0	2	14	0	88	110	10	120	4	226	80	50	226	i	102	212	14	14
T4	6 Gy	2016-06-23	Lakatos József Sándor	25341968	1964-01-20	52	9	1	6	2	2	5	0	160	166	10	176	2	343	94	100	343	i	165	338	5	5
T5	6 Gy	2016-06-07	Szabados László	23021415	1960-02-16	56	1	0	1	0	2	15	0	80	92	13	105	3	203	76	100	203	i	95	188	15	15
T6	6 Gy	2016-10-12	Herdlicska Márton László	17795267	1953-04-22	63	1	0	0	0	0	10	0	80	108	19	127	7	224	87	100	224	i	90	214	10	10
T7	6 Gy	2016-10-19	Sefcsik József	9643844	1940-11-20	76	0	0	0	0	1	8	0	49	151	17	168	12	237	85	100	237	i	57	229	8	8
T8	6 Gy	2016-10-24	Dorszki Andrásné	102737233	1939-04-05	76	0	0	0	0	1	12	1	49	143	28	171	12	245	89	100	245	i	61	232	13	14
T10	6 Gy	2017-02-07	Studinszky László	15241768	1949-11-09	68	0	0	0	0	5	7	0	63	114	13	127	12	209	87	100	209	i	70	202	7	7
T11	6 Gy	2017-02-15	Cimpián Péter	12674004	1946-01-18	71	0	0	0	0	0	4	1	63	104	11	115	2	185	76	100	185	i	67	180	5	6
T12	6 Gy	2017-02-20	Kőváry József	010843-6-80	1943-01-04	74	0	0	0	0	0	4	1	81	68	5	73	4	163	70	100	163	i	85	158	5	6
T13	6 Gy	2017-02-21	Dobolyi Zoltán András	14398917	1948-09-07	68	0	0	0	0	5	4	0	76	127	23	150	14	244	89	100	244	i	80	240	4	4
T14	6 Gy	2017-02-27	Dicker Marianna	56596502	1938-01-02	79	0	0	0	0	0	13	1	41	128	23	151	26	232	89	100	232	i	54	218	14	15
T15	6 Gy	2017-04-26	Eczet Jánosné	72187029	1960-04-11	57	0	0	0	0	0	2	3	104	120	19	139	4	252	85	100	252	i	106	247	5	8
T16	6 Gy	2017-05-10	Szabados Edit	15422459	1958-03-25	59	2	0	1	1	3	19	0	104	140	13	153	6	282	96	100	282	i	123	263	19	19
T17	6 Gy	2017-05-24	Jánossy János	103199133	1942-11-04	74	0	0	0	0	0	4	0	32	78	12	90	6	132	66	100	132	i	36	128	4	4
T18	6 Gy	2017-06-07	Farkas Ferencné	59029386	1942-03-16	75	0	0	0	0	0	2	0	41	109	17	126	4	173	88	100	173	i	43	171	2	2
T19	6 Gy	2017-06-12	Iváncsics Károlyné	62851862	1948-02-13	69	0	0	0	0	0	0	0	59	112	12	124	6	189	82	100	189	i	59	189	0	0
T20	6 Gy	2017-06-14	Koszó Gábor Béláné	062509-9-58	1947-08-17	69	0	0	0	0	11	7	2	109	176	27	203	17	338	99	100	338	i	116	329	9	11
T21	6 Gy	2017-06-22	Bagó Istvánné	64689247	1950-07-28	66	0	0	0	0	1	13	0	132	129	23	152	4	301	95	100	301	i	145	288	13	13
T22	6 Gy	2017-06-29	Barna Ilona	61337619	1945-10-03	71	1	0	0	1	4.5	9	0	77.2	4.5	86.4	91	9.1	186.2	77	100	186.2	i	86.2	177.3	9	9
T23	6 Gy	2017-07-26	Baranyai István	12694330	1946-02-01	71	8	0	0	0	3	20	1	150	115	20	135	6	312	92	100	312	i	170	291	21	22
T24	6 Gy	2017-07-28	Kovács-Simon Lajosné	59029207	1942-03-16	75	8	1	1	6	2	15	0	141	137	17	154	6	316	95	100	316	i	156	301	15	15
T25	6 Gy	2017-09-18	Bodrogi Lászloné	066246637	1952-08-17	65	1	0	0	1	7	29	4	110	133	20	153	12	308	95	100	308	i	139	275	33	37
T26	6 Gy	2017-09-19	Postás Mihályné	072239489	1960-05-09	57	1	1	0	0	5	26	0	138	161	27	188	17	369	99	369	369	i	164	343	26	26
T27	6 Gy	2017-10-03	Kőrösi Ivánné	101745136	1934-07-10	84	6	0	4	2	3	25	1	117	130	19	149	5	297	94	100	297	i	142	271	26	27
T28	6 Gy	2017-10-08	Kovács Gyula	018030361	1953-08-01	64	0	0	0	0	5	14	0	121	156	27	183	10	328	97	100	328	i	135	314	14	14
T29	6 Gy	2017-10-13	Boldizsárné Molnár Mariann	063075265	1948-06-03	69	0	0	0	0	3	13	0	64	156	19	175	18	270	91	100	270	i	77	257	13	13
T30	6 Gy	2017-10-24	Papp Ibolya	094231586	1946-01-21	71	0	0	0	0	5	16	0	74	131	20	151	11	252	85	100	252	i	90	236	16	16
T31	6 Gy	2017-10-30	Kaposvári Dénes	013226039	1946-12-25	70	0	0	0	0	0	10	1	70	236	39	275	24	380	95	100	380	i	80	369	11	12
T32	6 Gy	2017-10-30	Tóth Sándor	011461450	1944-01-18	73	0	0	0	0	4	8	0	36	185	35.5	220.5	29.3	293.8	98	100	293.8	i	44	285.8	8	8
T33	6 Gy	2017-11-07	Hellenbrant András	016826250	1952-01-01	65	0	0	0	0	3	15	1	60	148	49	197	8	281	96	100	281	i	75	265	16	17
T34	6 Gy	2017-11-21	Bense István	017228341	1952-07-23	65	0	0	0	0	2	16	0	42	137	30	167	15	240	89	100	240	i	58	224	16	16
T35	6 Gy	2017-11-28	Hargitai Attiláné	067327748	1953-12-12	63	0	0	0	0	4	9	1	64	174	46	220	10	304	97	100	304	i	73	294	10	11
T36	6 Gy	2018-02-19	Németh János	010630637	1942-08-28	75	0	0	0	0	0	8.6	1.2	51.6	163	20	183	11.1	255.5	86	100	255.5	i	60.2	245.7	9.8	11
T37	6 Gy	2018-02-27	Iványi Csilla	075162508	1965-05-02	52	4	2	0	2	2	20	0	148	109	23	132	10	310	93	100	310	i	168	290	20	20
T38	6 Gy	2018-04-09	Hajdu Ildikó	74 470 966	1962-05-19	55	0	0	0	0	2	18	0	40	158	24	182	21	261	86	100	261	i	58	243	18	18
T39	6 Gy	2018-04-16	Rapcsák István	018650637	1954-04-25	64	0	0	0	0	9	11	1	48	113	30	143	15	218	84	100	218	i	59	206	12	13
T40	6 Gy	2018-06-11	Hain Ferenc	059000852	1943-04-16	75	0	0	0	0	0	3	1	31	82	21	103	7	145	67	100	145	i	34	141	4	5	bleo:0,80	aberráns sejt 41
T41	6 Gy	2018-06-11	Nemecskó István				0	0	0	0												0	i	0	0	0	0
T42	6 Gy	2018-09-25	Kerekes Ernő dr	59001346	1934-06-06	84	0	0	0	0	2	4	0	27	152	36	188	8	227	87	100	227	i	31	223	4	4
T43	6 Gy	2018-10-15	Tóthné Somogyi Judit	061765894	1946-07-08	72	0	0	0	0	2	7	0	51	148	44	192	18	268	92	100	268	i	58	261	7	7
T44	6 Gy	kizártuk					0															0	i	0	0	0	0
T45	6 Gy	2019-01-21	Miklós Istvánné	063154410	1948-07-11	70	0	0	0	0	2	5	3	41	170	48	218	20	287	90	100	287	i	46	279	8	11
T46	6 Gy	2019-01-28	Kovács Lászlóné	070706646	1958-01-22	61	0	0	0	0	1	7	2	17	163	52	215	18	259	86	100	259	i	24	250	9	11
T47	6 Gy	2019-03-04	Kellner Károlyné	067632297	1954-04-18	64	0	0	0	0	6	8	1	43	107	28	135	20	207	91	100	207	i	51	198	9	10
T48	6 Gy						0															0	i		0	0	0
T49	6 Gy	2019-05-06	Erdélyi Lászlóné	058820898	1941-11-13	77	0	0	0	0		5	1	32	137	71	208	30	276	95	100	276	i		270	6	7
																									0	0	0
																									0	0	0
																									0	0	0
																									0	0	0

## Sheet: 4 napos
	Aneuploid	Aneupl szám 1	an2	an3	an4	an5	an6	an7	an8	an9	an10	Gap	Kromatid törés (deletion)	isodeléció	Terminal deléció	Interstitiális deléc	Dicentrikus	ring	exchange	transzlokáció (sxym exc)	fragment deficit	aberráns sejt	összes aberráció	hány sejt leszámolva	aberrációk összege	aberrációk összege egyenlő össza aberrációval???
T16/1	3	45	45	45								3	3	0	1	0	4	2	0	1		11	10	100	11	h
T16/1 4 napos	2	44	45									1	1	0	1	0	5	0	0	0	0	7	7	100	7	i
Összeg	5											4	4	0	2	0	9	2	0	1	0	18	17	200	18	h
T 17/1	2	45	44									1	2	0	4	0	7	1	0	2	0	16	12	100	16	h
T17/1 4 napos	2	45	44									1	1	0	6	0	8	1	0	0	0	16	15	100	16	h
Összeg	4											2	3	0	10	0	15	2	0	2	0	32	27	200	32	h

## Sheet: nincs javítva Csak 6 Gy
Kód	Besug dózisa	Vizsgálat ideje	Név	TAJ	Születési idő	Kor	Aneuploid	44 aneuploid	45 aneuploid	47 aneuploid	Gap	Kromatid törés	exchange	Kromoszóma fragment	Dicentrikus	Ring	dic+ring	Transzlokáció	összes aberráció	aberráns sejt	Leszámolt sejt	aberrációk összege	aberrációk összege egyenlő össza aberrációval???	törés típusú	kromoszóma	kromatid1	kromatid2	MA
T01	6 Gy	2016-04-16	Cseh Sára dr.	58253281	1940-11-27	75	6	0	0	0	1	10	0	20	128	15	143	2	175	89	100	175	i	30	165	10	10
T02	6 Gy	2016-05-19	Kupi Károly	15422459	1944-03-21	72	4	0	0	0	4	2	0	86	134	22	156	2	246	78	50	246	i	88	244	2	2
T03	6 Gy	2016-05-31	Edelsberger Iván	16766107	1951-11-27	64	8	0	0	0	2	14	0	88	110	10	120	4	226	80	50	226	i	102	212	14	14
T04	6 Gy	2016-06-23	Lakatos József Sándor	25341968	1964-01-20	52	9	1	6	2	2	5	0	160	166	10	176	2	343	94	100	343	i	165	338	5	5
T05	6 Gy	2016-06-07	Szabados László	23021415	1960-02-16	56	1	0	1	0	2	15	0	80	92	13	105	3	203	76	100	203	i	95	188	15	15
T06	6 Gy	2016-10-12	Herdlicska Márton László	17795267	1953-04-22	63	1	0	0	0	0	10	0	80	108	19	127	7	224	87	100	224	i	90	214	10	10
T07	6 Gy	2016-10-19	Sefcsik József	9643844	1940-11-20	76	0	0	0	0	1	8	0	49	151	17	168	12	237	85	100	237	i	57	229	8	8
T08	6 Gy	2016-10-24	Dorszki Andrásné	102737233	1939-04-05	76	0	0	0	0	1	12	1	49	143	28	171	12	245	89	100	245	i	61	232	13	14
T10	6 Gy	2017-02-07	Studinszky László	15241768	1949-11-09	68	0	0	0	0	5	7	0	63	114	13	127	12	209	87	100	209	i	70	202	7	7
T11	6 Gy	2017-02-15	Cimpián Péter	12674004	1946-01-18	71	0	0	0	0	0	4	1	63	104	11	115	2	185	76	100	185	i	67	180	5	6
T12	6 Gy	2017-02-20	Kőváry József	010843-6-80	1943-01-04	74	0	0	0	0	0	4	1	81	68	5	73	4	163	70	100	163	i	85	158	5	6
T13	6 Gy	2017-02-21	Dobolyi Zoltán András	14398917	1948-09-07	68	0	0	0	0	5	4	0	76	127	23	150	14	244	89	100	244	i	80	240	4	4
T14	6 Gy	2017-02-27	Dicker Marianna	56596502	1938-01-02	79	0	0	0	0	0	13	1	41	128	23	151	26	232	89	100	232	i	54	218	14	15
T15	6 Gy	2017-04-26	Eczet Jánosné	72187029	1960-04-11	57	0	0	0	0	0	2	3	104	120	19	139	4	252	85	100	252	i	106	247	5	8
T16	6 Gy	2017-05-10	Szabados Edit	15422459	1958-03-25	59	2	0	1	1	3	19	0	104	140	13	153	6	282	96	100	282	i	123	263	19	19
T17	6 Gy	2017-05-24	Jánossy János	103199133	1942-11-04	74	0	0	0	0	0	4	0	32	78	12	90	6	132	66	100	132	i	36	128	4	4
T18	6 Gy	2017-06-07	Farkas Ferencné	59029386	1942-03-16	75	0	0	0	0	0	2	0	41	109	41	126	4	173	88	100	197	h	43	171	2	2
T19	6 Gy	2017-06-12	Iváncsics Károlyné	62851862	1948-02-13	69	0	0	0	0	0	0	0	59	112	12	124	6	189	82	100	189	i	59	189	0	0
T20	6 Gy	2017-06-14	Koszó Gábor Béláné	062509-9-58	1947-08-17	69	0	0	0	0	11	7	2	109	176	27	203	17	338	99	100	338	i	116	329	9	11
T21	6 Gy	2017-06-22	Bagó Istvánné	64689247	1950-07-28	66	0	0	0	0	1	13	0	132	129	23	152	4	301	95	100	301	i	145	288	13	13
T22	6 Gy	2017-06-29	Barna Ilona	61337619	1945-10-03	71	1	0	0	1	4.5	9	0	77.2	4.5	86.4	91	9.1	186	77	100	186.2	h	86.2	177.3	9	9
T23	6 Gy	2017-07-26	Baranyai István	12694330	1946-02-01	71	8	0	0	0	3	20	1	150	115	20	135	6	312	92	100	312	i	170	291	21	22
T24	6 Gy	2017-07-28	Kovács-Simon Lajosné	59029207	1942-03-16	75	8	1	1	6	2	15	0	141	137	17	154	6	316	95	100	316	i	156	301	15	15
T25	6 Gy	2017-09-18	Bodrogi Lászloné	066246637	1952-08-17	65	1	0	0	1	7	29	4	110	133	20	153	12	308	95	100	308	i	139	275	33	37
T26	6 Gy	2017-09-19	Postás Mihályné	072239489	1960-05-09	57	1	1	0	0	5	26	0	138	161	27	188	17	369	99	369	369	i	164	343	26	26
T27	6 Gy	2017-10-03	Kőrösi Ivánné	101745136	1934-07-10	84	6	0	4	2	3	25	1	117	130	19	149	5	297	94	100	297	i	142	271	26	27
T28	6 Gy	2017-10-08	Kovács Gyula	018030361	1953-08-01	64	0	0	0	0	1	5	0	59	69	12	81	4	328	99	100	149	h	64	144	5	5
T29	6 Gy	2017-10-13	Boldizsárné Molnár Mariann	063075265	1948-06-03	69	0	0	0	0	3	13	0	64	156	19	175	18	270	91	100	270	i	77	257	13	13
T30	6 Gy	2017-10-24	Papp Ibolya	094231586	1946-01-21	71		0	0	0	5	16	0	74	131	20	151	11	252	85	100	252	i	90	236	16	16
T31	6 Gy	2017-10-30	Kaposvári Dénes	013226039	1946-12-25	70	0	0	0	0	0	10	1	70	236	39	275	24	380	95	100	380	i	80	369	11	12
T32	6 Gy	2017-10-30	Tóth Sándor	011461450	1944-01-18	73		0	0	0	4	8	0	36	185	35.5	220.5	29.3	294	98	100	293.8	h	44	285.8	8	8
T33	6 Gy	2017-11-07	Hellenbrant András	016826250	1952-01-01	65		0	0	0	3	15	1	60	148	49	197	8	281	96	100	281	i	75	265	16	17
T34	6 Gy	2017-11-21	Bense István	017228341	1952-07-23	65		0	0	0	2	16	0	42	137	30	167	15	240	89	100	240	i	58	224	16	16
T35	6 Gy	2017-11-28	Hargitai Attiláné	067327748	1953-12-12	63		0	0	0	4	9	1	64	174	46	220	10	304	97	100	304	i	73	294	10	11
T36	6 Gy	2018-02-19	Németh János	010630637	1942-08-28	75		0	0	0	0	8.2	1.6	71.2	166.2	22	188.2	12	260	86	100	281.2	h	79.4	271.4	9.8	11.4
T37	6 Gy	2018-02-27	Iványi Csilla	075162508	1965-05-02	52		2	0	2	2	20	0	148	109	23	132	10	310	93	100	310	i	168	290	20	20
T38	6 Gy	2018-04-09	Hajdu Ildikó	74 470 966	1962-05-19	55		0	0	0	2	18	0	40	158	24	182	21	261	86	100	261	i	58	243	18	18
T39	6 Gy	2018-04-16	Rapcsák István	018650637	1954-04-25	64	0	0	0	0	9	11	1	48	113	30	143	15	218	84	100	218	i	59	206	12	13
T40	6 Gy	2018-06-11	Hain Ferenc	059000852	1943-04-16	75		0	0	0	0	3	1	31	82	21	103	7	145	67	100	145	i	34	141	4	5	bleo:0,80	aberráns sejt 41
T42	6 Gy	2018-09-25	Kerekes Ernő dr	59001346	1934-06-06	84	0	0	0	0	2	4	0	27	152	36	188	8	227	87	100	227	i	31	223	4	4
T43	6 Gy	2018-10-15	Tóthné Somogyi Judit	061765894	1946-07-08	72		0	0	0	2	7	0	51	148	44	192	18	267	92	100	268	h	58	261	7	7
T45	6 Gy	2019-01-21	Miklós Istvánné	063154410	1948-07-11	70	0	0	0	0	2	5	3	41	170	48	218	20	287	90	100	287	i	46	279	8	11
T46	6 Gy	2019-01-28	Kovács Lászlóné	070706646	1958-01-22	61	0	0	0	0	1	7	2	17	163	52	215	18	259	86	100		h	24	250	9	11
T47	6 Gy	2019-03-04	Kellner Károlyné	067632297	1954-04-18	64	0	0	0	0	6	8	1	43	107	28	135	20	207	91	100		h	51	198	9	10
																									0	0	0
																									0	0	0
																									0	0	0
																									0	0	0

## Sheet: nincs javítva Csak 3 Gy
Kód	Besug dózisa	Vizsgálat ideje	Név	TAJ	Születési idő	Kor	Aneuploid	44 aneuploid	45 aneuploid	47 aneuploid	Gap	Kromatid törés	exchange	Kromoszóma fragment	Dicentrikus	Ring	dic+ring	Transzlokáció	összes aberráció	aberráns sejt	Leszámolt sejt	aberrációk összege	aberrációk összege egyenlő össza aberrációval???	törés típusú	kromoszóma	kromatid1	kromatid2	MA
T01	3 Gy	2016-04-16	Cseh Sára dr.	58253281	1940-11-27	75	13	0	0	0	2	6	1	12	41	3	44	6	69	51	100	69	i	18	62	7	8
T10	3 Gy	2017-02-07	Studinszky László	15241768	1949-11-09	68	0	0	0	0	4	1	0	20	24	1	25	5	51	34	100	51	i	21	50	1	1
T11	3 Gy	2017-02-15	Cimpián Péter	12674004	1946-01-18	71	2	0	0	2	0	1	0	22	27	5	32	3	58	39	100	58	i	23	57	1	1
T12	3 Gy	2017-02-20	Kőváry József	10843680	1943-01-04	74	4	0	4	0	2	10	0	34	17	7	24	0	68	43	100	68	i	44	58	10	10
T13	3 Gy	2017-02-21	Dobolyi Zoltán András	14398917	1948-09-07	68	0	0	0	0	2	3	0	21	33	4	37	8	69	47	100	69	i	24	66	3	3
T14	3 Gy	2017-02-27	Dicker Marianna	56596502	1938-01-02	79	0	0	0	0	0	3	0	17	41	8	49	5	74	47	100	74	i	20	71	3	3
T15	3 Gy	2017-04-26	Eczet Jánosné	72187029	1960-04-11	57	0	0	0	0	3	2	0	31	52	5	57	11	101	63	100	101	i	33	99	2	2
T16	3 Gy	2017-05-10	Szabados Edit	15422459	1958-03-25	59	6	0	6	0	0	26	0	9	35	4	39	1	78	54	100	75	h	35	49	26	26
T17	3 Gy	2017-05-24	Jánossy János	103199133	1942-11-04	74	5	0	3	2	4	3	0	23	32	3	35	2	64	44	100	63	h	26	60	3	3
T18	3 Gy	2017-06-07	Farkas Ferencné	59029386	1942-03-16	75	2	0	1	1	0	1	0	29	33	2	35	3	68	47	100	68	i	30	67	1	1
T19	3 Gy	2017-06-12	Iváncsics Károlyné	62851862	1948-02-13	69	0	0	0	0	0	2	0	26	32	6	38	4	70	48		70	i	28	68	2	2
T02	3 Gy	2016-05-19	Kupi Károly	15422459	1944-03-21	72	8	0	0	0	1	4	0	14	40	2	42	0	60	49	100	60	i	18	56	4	4
T20	3 Gy	2017-06-14	Koszó Gábor Béláné	062509-9-58	1947-08-17	69	8	1	6	1	7	2	3	36	36	3	39	0	82	47	5	80	h	38	75	5	8
T21	3 Gy	2017-06-22	Bagó Istvánné	64689247	1950-07-28	66	4	0	3	1	4	12	0	22	13	1	14	0	48	34	100	48	i	34	36	12	12
T22	3 Gy	2017-06-29	Barna Ilona	61337619	1945-10-03	71	8	0	5	3	4	3	0	23	19	7	36	3	55	40	100	55	i	26	62	3	3
T23	3 Gy	2017-07-26	Baranyai István	12694330	1946-02-01	71	4	0	1	3	1	5	1	28	32	7	39	2	76	51	100	75	h	33	69	6	7
T24	3 Gy	2017-07-28	Kovács-Simon Lajosné	59029207	1942-03-16	75	4	2	0	2	2	8	0	31	39	3	42	0	83	46	100	81	h	39	73	8	8
T25	3 Gy	2017-09-18	Bodrogi Lászloné	066246637	1952-08-17	65																	i	64	143	8	8		meghalt
T26	3 Gy	2017-09-19	Postás Mihályné	072239489	1960-05-09	57	3	0	2	1	6	15	0	41	32	4	36	4	96	62	100	96	i	56	81	15	15
T27	3 Gy	2017-10-03	Kőrösi Ivánné	101745136	1934-07-10	84	2	0	2	0	5	7	0	45	38	6	44	0	69	57	100	96	h	52	89	7	7
T28	3 Gy	2017-10-08	Kovács Gyula	018030361	1953-08-01	64	2	0	2	0	3	8	0	56	73	8	81	6	151	99	200	151	i	64	143	8	8
T29	3 Gy	2017-10-13	Boldizsárné Molnár Mariann	063075265	1948-06-03	69	16	5	11	0	0	1	0	23	35	1	36	4	64	49	100	64	i	24	63	1	1
T03	3 Gy	2016-05-31	Edelsberger Iván	16766107	1951-11-27	64	7	1	5	1	1	1	0	24	27	4	31	0	56	43	100	56	i	25	55	1	1
T31	3 Gy	2017-10-30	Kaposvári Dénes	013226039	1946-12-25	70	8	0	8	0	0	3	0	37	47	8	55	3	98	58	100	98	i	40	95	3	3
T33	3 Gy	2017-11-07	Hellenbrant András	016826250	1952-01-01	65	0	0	0	0	1	4	0	22	33	14	47	2	75	55	100	75	i	26	71	4	4	1
T34	3 Gy	2017-11-21	Bense István	017228341	1952-07-23	65	0	0	0	0	9	13	1	27	36	6	42	0	82	54	100	83	h	40	69	14	15
T35	3 Gy	2017-11-28	Hargitai Attiláné	067327748	1953-12-12	63	0	0	0	0	0	12	0	28	36	10	46	7	93	61	100	93	i	40	81	12	12
T36	3 Gy	2018-02-19	Németh János	010630637	1942-08-28	75	3	0	3	0	0	6	0	38	41	7	8	4	96	50	100	96	i	44	50	6	6
T37	3 Gy	2018-02-27	Iványi Csilla	075162508	1965-05-02	52	0	0	0	0	4	11	3	19	40	16	56	5	94	48	100	94	i	30	80	14	17
T38	3 Gy	2018-04-09	Hajdu Ildikó	073 470 966	1962-05-19	55	0	0	0	0	9	15	0	12	47	5	52	7	84	54	100	86	h	27	71	15	15
T39	3 Gy	2018-04-16	Rapcsák István	018650637	1954-04-24	63	0	0	0	0	7	5	0	21	33	3	36	2	64	46	100	64	i	26	59	5	5
T04	3 Gy	2016-06-23	Lakatos József Sándor	25341968	1964-01-20	52	6	3	3	0	5	3	0	36	36	3	39	4	82	57	100	82	i	39	79	3	3
T40	3 Gy	2018-06-11	Hain Ferenc	059000852	1943-04-16	75	0	0	0	0	0	0	0	16	35	4	39	2	57	41	100	57	i	16	57	0	0
T45	3 Gy	2019-01-21	Miklós Istvánné	063154410	1948-07-11	70	8	2	6	0	0	3	0	24	33	4	37	0	64	40	100	64	i	27	61	3	3	1 fragment deficit
T46	3 Gy	2019-01-28	Kovács Lászlóné	070706646	1958-01-22	61	0	0	0	0	1	4	2	21	61	25	86	8	121	63	100	121	i	25	115	6	8
T47	3 Gy	2019-03-04	Kellner Károlyné	067632297	1954-04-18	64	0	0	0	0	3	18	1	12	53	11	64	5	100	55	100		h	30	81	19	20
T49	3 Gy	2019-05-06	Erdélyi Lászlóné	058820898	1941-11-13	77	0	0	0	0	3	4	0	21	58	20	78	7	110	63	100		h	25	106	4	4
T05	3 Gy	2016-06-07	Szabados László	23021415	1960-02-16	56	2	0	0	0	2	4	0	29	24	2	26	1	60	41	100	60	i	33	56	4	4
T06	3 Gy	2016-10-12	Herdlicska Márton László	17795267	1953-04-22	63	0	0	0	0	1	4	1	19	17	4	21	0	45	33	100	45	i	23	40	5	6
T07	3 Gy	2016-10-19	Sefcsik József	9643844	1940-11-20	76	0	0	0	0	1	9	1	9	29	1	30	3	52	31	100	52	i	18	42	10	11
T08	3 Gy	2016-10-24	Dorszki Andrásné	102737233	1939-04-05	76	0	0	0	0	1	8	1	10	38	9	47	2	68	43	100	68	i	18	59	9	10
																									0	0	0
																									0	0	0
																									0	0	0
																									0	0	0

## Sheet: első vizsgálat
Kód	Alkód	Vérvétel ideje	DLCO ideje	melyik vérvételnek számít	Név	TAJ	Dosszié	Születési idő	Kor	TNM besorolás	Aneuploid	44 aneuploid	45 aneuploid	47 aneuploid	Gap	Kromatid törés (deletion)	isodeléció	Terminal deléció	Interstitiális deléc	Kro. Fragment S+T	Dicentrikus	ring	exchange	transzlokáció (sxym exc)	fragment deficit	összes aberráció	aberráns sejt	aberráns sejtszám		hány sejt leszámolva	aberrációk összege	aberrációk összege egyenlő össza aberrációval???	Bleomycin teszt	dic+ring	Dohányzás	súly (kg)	magasság	V 1Gy (cm3)	V 54Gy (cm3)	valós sugárdózis	Alkód	Vérvétel ideje	DLCO ideje	Név	Dosszié	FVC (%) erőltetett vitálkapacitá	FEV 1 erőlt. Légz. Térf 1s	FEV 1 erőlt. Légz. Térf 1s(%)	DLCO pred
T1	T1/0	2016-04-01	2016-04-01	0	Cseh Sára dr.	58253281	332068	1940-11-27	75	pT1bN0M1a	8	1	1	6	2	1	0	0	0	0	4	0	0	1	0	6	6	6		100	6	i		4	nem, 1981-ig 20 szál, nap 20 évig			3400	24.06	8X7,5 Gy=60 Gy	T1/0	2016-04-01	2016-04-01	Cseh Sára dr.	332068	92.6	1.29	72.9	6.51
T2	T2/0	2016-04-13	2016-04-06	0	Kupi Károly	11590679	242463	1944-03-21	72	T1bN0M0	6	4	1	1	1	2	0	2	0	2	2	0	1	0	0	7	7	7		100	9	h		2	nem, 2013-ig, 54 évig napi 2 doboz	78	168	5797	86.4	8X7,5 Gy=60 Gy	T2/0	2016-04-13	2016-04-06	Kupi Károly	242463	n	n		7.88
T3	T3/0	2016-05-31	2016-05-17	0	Edelsberger Iván	16766107	374682	1951-11-27	65	pTIbN0M0	5	1	2	1	0	1	0	0	0	0	1	0	0	0	0	2	2	2		100	2	i		1	igen,50 éve,20szál/nap			6573.12	101.9	8X7,5 Gy=60 Gy	T3/0	2016-05-31	2016-05-17	Edelsberger Iván	374682	56.7	n		11.3
T4	T4/0	2016-05-31	2016-05-31	0	Lakatos József Sándor	25341968	374670	1964-01-20	52	pT2aN0M0	3	2	1	0	2	0	0	3	0	3	0	0	0	0	0	3	3	3		100	6	h		0	igen,30 éve,20szál/nap	110	170	9852.2	120.9	dohányzik, jelenleg is, 30 éve	T4/0	2016-05-31	2016-05-31	Lakatos József Sándor	374670	72			9.43
T5	T5/0	2016-06-07	2016-06-07	0	Szabados László	23021415	374394	1960-02-16	56	T1aN0Mx	6	2	1	3	2	0	0	1	0	1	5	0	0	0	0	6	4	4		100	7	h		5	?	40	174	2520.8	23.8	8X7,5 Gy=60 Gy	T5/0	2016-06-07	2016-06-07	Szabados László	374394	51	n		9.61
T6	T6/0	2016-10-12	2016-10-04	0	Herdlicska Márton László	17795267	379045	1953-04-22	63	T1bN0M0	1	0	1	0	0	1	0	0	0	0	1	0	0	0	0	2	1	1		100	2	h		1	nem,2016.08 óta, 50 évig			4964	54.4	8X7,5 Gy=60 Gy	T6/0	2016-10-12	2016-10-04	Herdlicska Márton László	379045	90.4	n	58
T7	T7/0	2016-10-19	2016-10-18	0	Sefcsik József	9643844	379370	1940-11-20	76	pTxN0M1a	4	0	4	0	1	0	0	1	1	2	0	0	0	0	0	2	2	2		100	4	h		0	nem,2008 óta			4807.05	42.97	8X7,5 Gy=60 Gy	T7/0	2016-10-19	2016-10-18	Sefcsik József	379370	n	n		7.46
T8	T8/0	2016-10-24	10.28 sugár után mértek, ez nem nullla!!!!!!	0	Dorszki Andrásné	102737233	379508	1939-04-05	77	pTxN0M1	1	0	1	0	2	0	0	3	0	3	1	1	0	0	0	5	5	5		100	8	h		2	nem, 1992-ig dohányzott			3826	34.9	5x12 Gy	T8/0	2016-10-24	10.28 sugár után mértek, ez nem nullla!!!!!!	Dorszki Andrásné	379508	n	n		nincs
T9	T9/0	2016-12-01	korábbi fej-nyaki daganat	0	Juhász Károly	15835758	280956	1950-08-26	66	korábban fej-nyak daganat	0	0	0	0	1	1	0	1	0	1	2	0	0	2	0	6	4	4		100	7	h		2							T9/0	2016-12-01	korábbi fej-nyaki daganat	Juhász Károly	280956	107.1
T10	T10/0	2017-02-07	2016-01-17	0	Studniczky László	15241768	382637	1949-11-09	68	T1cN0M0	3	1	1	1	1	0	0	0	0	0	0	0	0	0	0	0	0	0		100	0	i		0	nem, 15 évig, de 1980-ban abbahagyta			5712.4	49.9	8x7,5 Gy	T10/0	2017-02-07	2016-01-17	Studniczky László	382637	104	2.83	98.5	8.44
T11	T11/0	2017-02-15	2017-01-31	0	Cimpián Péter	12674004	331218	1946-01-18	71	T1bN0M0	7	4	2	1	0	1	0	1	0	1	4	2	0	1	0	9	8	8		100	10	h		6	44 éve dohányzik			4964	54.4	8x7,5 Gy	T11/0	2017-02-15	2017-01-31	Cimpián Péter	331218	81.5	2.13	70.6	8.84
T12	T12/0	2017-02-20	2017-02-07	0	Kővári József	10843680	383125	1943-01-04	74	T1cN0M0	8	1	6	1	1	0	0	2	0	2	1	0	0	0	0	3	2	2		100	5	h		1	?			5817.5	44.8	8X7,5 Gy	T12/0	2017-02-20	2017-02-07	Kővári József	383125	57.4	n
T13	T13/0	2017-02-21	2017-02-09	0	Dobolyi Zoltán András	14398917	383141	1948-09-07	68	pT2apN1Mx (M1 ellen.o.?)	8	0	1	0	1	0	0	0	0	0	0	0	0	0	0	0	0	0		100	0	i		0	25 évig dohányzott,1992-ben elhagyta			2617	14	8x7,5Gy	T13/0	2017-02-21	2017-02-09	Dobolyi Zoltán András	383141	137.4	3.01	116.1	7.7
T14	T14/0	2017-02-27	2017-01-19	0	Dicker Marianna	56596502	383340	1938-01-02	79	pT1a pN0 M0	1	1	0	0	2	2	0	0	0	0	1	0	0	2	0	5	5	5		100	5	i		1	40 évig dohányzott, 2011-ben hagyta el			3301.8	28.5	8x7,5Gy	T14/0	2017-02-27	2017-01-19	Dicker Marianna	383340	113.4	0.99	73.5	5.66
T15	T15/0	2017-04-26	2017-04-05	0	Eczet Jánosné	72187029	385173	1960-04-11	57	T1bN0M0	6	0	2	3	0	1	0	0	0	0	0	1	0	0	0	2	2	2		100	2	i		1	Kb.20 évig dohányzott, jelenleg nem			2846.3	27.6	8X7,5 Gy	T15/0	2017-04-26	2017-04-05	Eczet Jánosné	385173	69.9	n
T16	T16/0	2017-05-10	2017-05-10	0	Szabados Edit	15422459	257876	1958-03-25	59	T1b N0 Mx-M1a?	3	0	3	0	0	0	0	0	0	0	0	0	0	0	0	0	0	0		100	0	i		0	kb.15 évig dohányzott, 1997-ben abbahagyta			3915.1	37.9	8X7,5 Gy	T16/0	2017-05-10	2017-05-10	Szabados Edit	257876	109.1	n		7.78846
T17	T17/0	2017-05-24	2017-05-16	0	Jánossy József	103199133	386111	1942-11-04	74	T4 N0 Nx-0 M0	5	0	5	0	0	2	0	0	0	0	0	0	0	0	0	2	2	2		100	2	i		0	50 évig dohányzott 2008ban abbahagyta			10987.7	62	8X7,5 Gy	T17/0	2017-05-24	2017-05-16	Jánossy József	386111	85	1.41	50.3	8.30601
T18	T18/0	2017-06-07	2017-06-06	0	Farkas Ferencné	59029386	386576	1942-03-16	75	T1bN0M0	8	0	6	2	4	3	0	7	0	0	0	0	0	0	0	10	9	9		100	10	h		0	50 évig dohányzott 2017 JANban abbahagyta					8X7,5 Gy	T18/0	2017-06-07	2017-06-06	Farkas Ferencné	386576	73.2	1.04	67.9	6.0223
T20	T20/0	2017-06-14		0	Koszó Gábor Béláné	062509-9-58	386831	1947-08-17	69	T1b (rec.) N0 M0	4	1	3	0	1	2	0	1	0	0	0	0	0	0	0	3	3	3		100	3	i		0	Kb. 45. évig dohányzott, jelenleg 10 szálra csökkentette			3709.1	24	8X7,5 Gy	T20/0	2017-06-14		Koszó Gábor Béláné	386831	99.4	n		6.23153
T21	T21/0	2017-06-21	2017-06-13	0	Bagó Istvánné	64689247	387175	1950-07-28	66	T1c N0 M0	3	0	3	0	2	0	0	0	0	0	0	0	0	0	0	0	0	0		100	0	i		0	Kb. 40 éve dohányos			5960	79.1	8X7,5 Gy	T21/0	2017-06-21	2017-06-13	Bagó Istvánné	387175	n
T22	T22/0	2017-06-29	2017-05-25	0	Barna Ilona	61337619	387388	1945-10-03	71	T1b N0 M0	3	1	2	0	3	2	0	0	0	0	0	0	0	0	0	2	2	2		100	2	i		0	53 éve dohányos			3328.7	42.7	8X7,5 Gy	T22/0	2017-06-29	2017-05-25	Barna Ilona	387388	74,3	0.73	40.9	6.58
T23	T23/0	2017-07-26	2017-06-26	0	Baranyai István	12694330	388302	1946-02-01	71	T1bN0M0	1	0	1	0	0	2	0	0	0	0	1	0	0	0	0	3	3	3		100	3			1	kb.40 évet dohányzott			5375.2	61.6	8X7,5 Gy	T23/0	2017-07-26	2017-06-26	Baranyai István	388302	97.8	1.82	63.1	8.51224
T24	T24/0	2017-07-28	2017-07-10	0	Kovács-Simon Lajosné	59029207	388231	1942-03-16	75	T1bNxMx	0	0	0	0	0	1	0	0	0	0	0	0	0	0	0	1	1	1		100	1			0	nem dohányzott soha!!			2858.01	16.88	8X7,5 Gy	T24/0	2017-07-28	2017-07-10	Kovács-Simon Lajosné	388231	70	n		7.16374
T25	T25/0	2017-09-19	2017-09-18	0	Bodrogi Lászloné (Ladányi)	066246637	389338	1952-08-17	65	T1bN0M0	1	0	1	0	1	1	0	0	0	0	0	0	0	0	0	1	1	1		100	1			0						8X7,5 Gy	T25/0	2017-09-19	2017-09-18	Bodrogi Lászloné (Ladányi)	389338		n		6.75
T26	T26/0	2017-09-19	2017-07-31	0	Postás Mihályné(Ladányi)	072239489	389451	1960-05-09	57	T1cN0M0	4	3	0	0	3	1	0	0	0	0	0	0	0	0	0	1	1	1		100	1			0	10 éve nem dohányzik, azelőtt 30 évig napi fél doboz			3799.5	72.4	8X7,5 Gy	T26/0	2017-09-19	2017-07-31	Postás Mihályné(Ladányi)	389451	64.8			7.23
T27	T27/0	2017-10-03	2017-07-24	0	Kőrösi Ivánné	101745136	389921	1934-07-10	84	T2aN0M0	0	0	0	0	5	4	0	0	0	0	1	0	0	0	0	5	5	5		100	5			1	nem dohányzott			7073	105.27	8x7,5 Gy	T27/0	2017-10-03	2017-07-24	Kőrösi Ivánné	389921	118	1.61	128.7	5.46455
T28	T28/0	2017-10-09	2017-10-09	0	Kovács Gyula	018030361	389955	1953-08-01	64	T1cN0M0	0	0	0	0	4	2	0	0	0	0	2	1	0	0	0	5	5	5		100	5			3	Kb.15 évet dohányzott			4799.9	73.9	8x7,5 Gy	T28/0	2017-10-09	2017-10-09	Kovács Gyula	389955	58.1	0.94	35.4	7.87313
T29	T29/0	2017-10-16	2017-10-02	0	Boldizsárné Molnár Mariann	063075265	390667	1948-06-03	69	T1bN0M0	2	1	1	0	3	3	0	0	0	0	1	0	0	0	0	4	4	4		100	4			1	kb.40 évet dohányzott			5832.65	96.58	8x7,5 Gy	T29/0	2017-10-16	2017-10-02	Boldizsárné Molnár Mariann	390667	93.8	1.31	74.5	6.4539
T30	T30/0	2017-10-24	2017-10-14	0	Papp Ibolya	094231586	391156	1946-01-21	71	T1bN0M0	1	0	1	0	3	4	0	5	0	0	5	1	1	0	0	17	10	10		100	16			6	kb.50 éve dohányzik			4660.2	46.7	8x7,5 Gy	T30/0	2017-10-24	2017-10-14	Papp Ibolya	391156	68.8	1.83	33.9	7.44898
T31	T31/0	2017-10-30	2017-10-01	0	Kaposvári Dénes	013226039	391137	1946-12-25	70	T1bN0M0	0	0	0	0	2	3	0	1	0	0	1	0	0	0	0	5	4	4		100	5			1	kb.30 évet dohányzott			3675	25	8x7,5 Gy	T31/0	2017-10-30	2017-10-01	Kaposvári Dénes	391137	85.58	1.71	60.3	8.34437
T32	T32/0	2017-10-30	2017-10-11	0	Tóth Sándor	011461450	391223	1944-01-18	73	T2a N0Mx	0	0	0	0	0	5	0	0	0	0	0	0	0	1	0	6	4	4		100	6			0	kb.40 évet dohányzott			8020.8	125	8x7,5 Gy	T32/0	2017-10-30	2017-10-11	Tóth Sándor	391223	69	1.31	49.4	7.93313
T33	T33/0	2017-11-13	2017-10-20	0	Hellenbrandt András	016826250	391716	1952-01-01	65	T1bN0M0	2	0	2	0	3	0	0	1	0	0	0	0	0	0	0	1	1	1		100	1			0	kb.40 évet dohányzott			7111.86	68.93	8x7,5 Gy	T33/0	2017-11-13	2017-10-20	Hellenbrandt András	391716	81.2	2.34	71.3	9.45602
T34	T34/0	2017-11-12	2017-10-04	0	Bense István	017228341	391977	1952-07-23	65	T1bNx0M0	0	0	0	0	3	7	0	0	0	0	0	0	0	0	0	7	6	6		100	7			0	Kb. 50 évig dohányzott			4431.2	38.8	5x12Gy	T34/0	2017-11-12	2017-10-04	Bense István	391977	80.9	1.95		8.34621
T35	T35/0	2017-11-27	2017-11-10	0	Hargitai Attiláné	067327748	392133	1953-12-12	63	T1bN0M0	0	0	0	0	4	1	0	1	0	1	4	3	0	0	0	9	7			100				7	Kb. 50 évig dohányzott			4995.9	37.3	5X12 Gy	T35/0	2017-11-27	2017-11-10	Hargitai Attiláné	392133	93.2	1.86	69	8.41365
T37	T37/0	2018-02-27	2018-02-14	0	Iványi Csilla	075162508	394989	1965-05-02	52	pT4pN1M1a(ellenoldali)	0	0	0	0	4	5	0	0	0	0	0	0	0	0	0	5	5			100	5			0	kb20évig dohányzott2015-ig			3655	26.1	8x7,5 Gy	T37/0	2018-02-27	2018-02-14	Iványi Csilla	394989	66.5			7.64103
T39	T39/0	2018-04-17	2018-04-16	0	Rapcsák István	018650637	396553	1954-04-24	63	pT2apN0M1a(elleno)	2	2	0	0	6	5	0	0	0	0	1	1	0	0	0	7	7			100					kb 15éve nem, előtte 30évig			4791	29.74	8x 7,5 Gy	T39/0	2018-04-17	2018-04-16	Rapcsák István	396553	78.1	2.19	70.1
T40	T40/0	2018-06-11	2018-05-15	0	Hain Ferenc	059000852	398225	1943-04-16	75	pT2apN0M1a(elleno)	3	2	1	0	0	0	0	0	0	0	1	0	0	0	0	1	1			100					kb 48 évig dohányzott,2012 óta nem			6481	88.1	8x 7,5 Gy	T40/0	2018-06-11	2018-05-15	Hain Ferenc	398225	93.5	n
T42	T42/0	2018-09-25	2018-09-20	0	Kerekes Ernő Dr.	059001346	401934	1934-06-06	84	T2bN0M0										0															kb67éve dohányos			7555		8x 7,5 Gy	T42/0	2018-09-25	2018-09-20	Kerekes Ernő Dr.	059001346	119.2	2.85	119.7
T43	T43/0	2018-10-15	2018-10-11	0	Tóthné Somogyi Judit	061765894	402623	1946-07-08	72	pT2pN0M1a (elleno.)										0															kb 50 évig dohányzott 2016-ig	71	162	3423	20.2	8x 7,5 Gy	T43/0	2018-10-15	2018-10-11	Tóthné Somogyi Judit	061765894	82.2	1.39	69.7
T45	T45/0	2019-01-21	2019-01-11	0	Miklós Istvánné	063154410	405638	1948-07-11	70	T1b N0 M0																									Kb. 50 éve dohányos			3598.2	17.5	8x 7,5 Gy	T45/0	2019-01-21	2019-01-11	Miklós Istvánné	405638	68.6	1.81	38.3
T46	T46/0	2019-01-28	2018-12-20	0	Kovács Lászlóné	070706646	405906	1958-01-22	61	T1b N0 M1																									kb 45 éve dohányos			3089	42.1	8x 7,5 Gy	T46/0	2019-01-28	2018-12-20	Kovács Lászlóné	405906	52.9	0.7	32
T47	T47/0	2019-03-04	2019-02-18	0	Kellner Károlyné	067632297	407043	1954-04-18	64	T1b N0 M0																									Kb20évig dohányzott, 2011-ben elhagyta			4694.9	36.7	8x 7,5 Gy	T47/0	2019-03-04	2019-02-18	Kellner Károlyné	407043	2.19	1.34	74
T48	T48/0	2019-03-05	2019-02-18	0	Újvárosi Józsefné	059000394	224714	1953-06-08	65	T1b N0 M0																									Kb 30 évet dohányzott, 2002-ben elhagyta			4352	56.2	8x 7,5 Gy	T48/0	2019-03-05	2019-02-18	Újvárosi Józsefné	224714	2.16	1.07	63.2
T49	T49/0	2019-05-06	2019-02-04	0	Erdélyi Lászlóné	058820898	409036	1941-11-13	77	T1cN0M0																									NEM			4807.3	31.4	8x 7,5 Gy	T49/0			Erdélyi Lászlóné	409036	2.45	1.9	101
[truncated: 10 more columns]

## Sheet: mit lehetne
kezdeti DLCO szerint csoportosítani betegeket
Dohányzik-e kezelés alatt, szedi-e a COPD gyógyszerét kezelés alatt?
COPD FVC FEV1el elosztani
Mivel az FVC 100% értéktől való eltérés az obstruktív tüdőbetegségekre utal (COPD), ezért az FVC %-os változását kivonva a DLCO százalékos változásából talán kiküszöbölhetjük, hogy a COPD romlását mérjük a DLCO mérésben a fibrózis helyett.
0.43Gy nél 10% limfocita elpusztul, mennyi pusztult el-dicentrikus

[truncated: 1 more sheets: raw]
