# Supplementary material for: Chromosomal Aberrations in Blood Lymphocytes as Predictors of Respiratory Function After Stereotactic Lung Irradiation
Source: Front Oncol. 2022 Jan 27;11:829972. doi: 10.3389/fonc.2021.829972 (PMC8828562; doi:10.3389/fonc.2021.829972)
Supplement: Supplementary file 1 [file DataSheet_1.zip › Supplementary Table 3.XLSX]

## Sheet: Munka1
Supplementary Table 3: Connection between chromosome aberrations of in vitro irradiated blood taken before radiotherapy and pulmonary function data after lung SBRT.
	directly after RT			after three months			after six months			after nine months			after twelve months
	type	p value	R2	type	p value	R2	type	p value	R2	type	p value	R2	type	p value	R2
3 Gy Chromosome fragments				FEV1%	0.021	25.1%	DLCO	0.004	35.0%
3 Gy Total aberrations
3 Gy Aberrant cells				DLCO	0.022	19.2%
3 Gy Dicentrics+ rings				FEV1%	0.014	27.9%				FEV1s	0.042	24.8%	FEV1s	0.019	35.5%
6 Gy Chromosome fragments							DLCO	0.047	17.5%	FEV1%	0.046	21.5%
6 Gy Total aberrations	FVC DLCO	0.035 0.017	19.4% 29.2%				FVC	0.033	16.9%
6 Gy Aberrant cells
6 Gy Dicentrics+ rings							FEV1%	0.006	32.1%
Significant regression models of the in vitro chromosome aberrations predicting pulmonary function data. p and R2 (proportion of the variance of the PFS, explained by the in vitro CA) are indicated. The gray area shows the regression models where we did not find any significant connection.
