# Supplementary material for: Chromosomal Aberrations in Blood Lymphocytes as Predictors of Respiratory Function After Stereotactic Lung Irradiation
Source: Front Oncol. 2022 Jan 27;11:829972. doi: 10.3389/fonc.2021.829972 (PMC8828562; doi:10.3389/fonc.2021.829972)
Supplement: Supplementary file 1 [file DataSheet_1.zip › Supplementary Table 4.XLSX]

## Sheet: Munka1
Supplementary Table 4: Connection between the chromosome aberrations in vitro and in vivo
	directly after RT			after three months			after six months			after nine months			after twelve months
	type	p value	R2	type	p value	R2	type	p value	R2	type	p value	R2	type	p value	R2
3 Gy Chromosome fragments
3 Gy Total aberrations
3 Gy Aberrant cells	Dic.+r.	0.045	0.099
3 Gy Dicentrics+ rings	Tot. Ab. Ab. Cell Dic.+r.	0.015 0.022 0.001	14.9% 14.1% 24.2%							Tot. Ab.	0.02	0.204	Dic.+r.	0.034	0.216
6 Gy Chromosome fragments
6 Gy Total aberrations
6 Gy Aberrant cells
6 Gy Dicentrics+ rings
Significant regression models of the in vitro and in vivo chromosome aberrations. p and R2 (proportion of the variance of the in vivo CAs, explained by the in vitro CA) are indicated. The gray area shows the regression models where we did not find any significant connection.
